# Supplementary material for: 3,3,4,4,5,5-Hexafluoro-1,2-bis­(5-formyl-2-methylsulfanyl-3-thienyl)cyclo­pent-1-ene
Source: Acta Crystallogr Sect E Struct Rep Online. 2008 May 7;64(Pt 6):o1007. doi: 10.1107/S1600536808012695 (PMC2961574; doi:10.1107/S1600536808012695)
Supplement: Supplementary file 1 [file e-64-o1007-sup1.cif]

##############################################################################
###                                                                        ###
###        Electronic paper (Acta Crystallographica Section E)             ###
###                                                                        ###
##############################################################################
#                                                                            #
# This CIF contains the data in a paper accepted for publication in Acta     #
# Crystallographica Section E. It conforms to the requirements of Notes      #
# for Authors for Section E, and has been peer reviewed under the auspices   #
# of the IUCr Commission on Journals.                                        #
#                                                                            #
# Full details of the Crystallographic Information File format               #
# are given in the paper "The Crystallographic Information File (CIF):       #
# a New Standard Archive File for Crystallography" by S. R. Hall, F. H.      #
# Allen and I. D. Brown [Acta Cryst. (1991), A47, 655-685].                  #
#                                                                            #
# The current version of the core CIF dictionary is obtainable from          #
# ftp://ftp.iucr.org/pub/cif_core.dic. The current version number is 2.4.    #
#                                                                            #
# Software is freely available for graphical display of the structure(s) in  #
# this CIF.  For information consult the CIF home page http://www.iucr.org/  #
# cif/home.html                                                              #
#                                                                            #
# This file may be used for bona fide research purposes within the           #
# scientific community so long as proper attribution is given to the journal # 
# article from which it was obtained.                                        #
#                                                                            #
##############################################################################
                                             
data_I
_audit_creation_method     SHELXL-97
_chemical_name_systematic
;
3,3,4,4,5,5-Hexafluoro-1,2-bis(5-formyl-2-methylsulfanyl-3-thienyl)cyclopent-
1-ene
;
_chemical_name_common     ?
_chemical_formula_moiety     'C17 H10 F6 O2 S4'
_chemical_formula_sum     'C17 H10 F6 O2 S4'
_chemical_formula_iupac     'C17 H10 F6 O2 S4'
_chemical_formula_weight     488.49
_chemical_melting_point     ?
_symmetry_cell_setting     Monoclinic
_symmetry_space_group_name_H-M     'P 21/c'
_symmetry_space_group_name_Hall     '-P 2ybc'
loop_
    _symmetry_equiv_pos_as_xyz
    'x, y, z'
    '-x, y+1/2, -z+1/2'
    '-x, -y, -z'
    'x, -y-1/2, z-1/2'
_cell_length_a     10.7640(8)
_cell_length_b     11.8807(9)
_cell_length_c     15.4860(10)
_cell_angle_alpha     90.00
_cell_angle_beta     93.4070(10)
_cell_angle_gamma     90.00
_cell_volume     1976.9(2)
_cell_formula_units_Z     4
_cell_measurement_reflns_used     5293
_cell_measurement_theta_min     2.6
_cell_measurement_theta_max     28.2
_cell_measurement_temperature     291(2)
_exptl_crystal_description     Block
_exptl_crystal_colour     Yellow
_exptl_crystal_size_max     0.38
_exptl_crystal_size_mid     0.29
_exptl_crystal_size_min     0.28
_exptl_crystal_density_diffrn     1.641
_exptl_crystal_density_meas     ?
_exptl_crystal_density_method     'not measured'
_exptl_crystal_F_000     984
_exptl_absorpt_coefficient_mu     0.547
_exptl_absorpt_correction_type     Multi-scan
_exptl_absorpt_process_details     '(SADABS; Sheldrick, 1996)'
_exptl_absorpt_correction_T_min     0.830
_exptl_absorpt_correction_T_max     0.858
_diffrn_ambient_temperature     291(2)
_diffrn_radiation_type     MoK\a
_diffrn_radiation_wavelength     0.71073
_diffrn_radiation_source     'fine-focus sealed tube'
_diffrn_radiation_monochromator     graphite
_diffrn_measurement_device_type     'Bruker APEXII'
_diffrn_measurement_method     '\f and \w'
_diffrn_detector_area_resol_mean     ?
_diffrn_reflns_number     12872
_diffrn_reflns_av_R_equivalents     0.0174
_diffrn_reflns_av_sigmaI/netI     0.0197
_diffrn_reflns_theta_min     2.56
_diffrn_reflns_theta_max     27.49
_diffrn_reflns_theta_full     27.49
_diffrn_measured_fraction_theta_max     0.990
_diffrn_measured_fraction_theta_full     0.990
_diffrn_reflns_limit_h_min     -13
_diffrn_reflns_limit_h_max     13
_diffrn_reflns_limit_k_min     -15
_diffrn_reflns_limit_k_max     15
_diffrn_reflns_limit_l_min     -20
_diffrn_reflns_limit_l_max     19
_diffrn_standards_number     0
_diffrn_standards_interval_count     0
_diffrn_standards_interval_time     0
_diffrn_standards_decay_%     0
_reflns_number_total     4488
_reflns_number_gt     3623
_reflns_threshold_expression     I>2\s(I)
_refine_ls_structure_factor_coef     Fsqd
_refine_ls_matrix_type     full
_refine_ls_R_factor_all     0.0593
_refine_ls_R_factor_gt     0.0481
_refine_ls_wR_factor_gt     0.1297
_refine_ls_wR_factor_ref     0.1402
_refine_ls_goodness_of_fit_ref     1.032
_refine_ls_restrained_S_all     1.050
_refine_ls_number_reflns     4488
_refine_ls_number_parameters     292
_refine_ls_number_restraints     32
_refine_ls_hydrogen_treatment     constr
_refine_ls_weighting_scheme     calc
_refine_ls_weighting_details
         'calc w=1/[\s^2^(Fo^2^)+(0.0719P)^2^+1.6843P] where P=(Fo^2^+2Fc^2^)/3'
_atom_sites_solution_hydrogens     geom
_atom_sites_solution_primary     direct
_atom_sites_solution_secondary     difmap
_refine_ls_shift/su_max     0.001
_refine_ls_shift/su_mean     0.000
_refine_diff_density_max     1.276
_refine_diff_density_min     -0.698
_refine_ls_extinction_method     none
_refine_ls_extinction_coef     ?
loop_
    _atom_type_symbol
    _atom_type_description
    _atom_type_scat_dispersion_real
    _atom_type_scat_dispersion_imag
    _atom_type_scat_source
    'C' 'C' 0.0033 0.0016
                         'International Tables Vol C Tables 4.2.6.8 and 6.1.1.4'
    'H' 'H' 0.0000 0.0000
                         'International Tables Vol C Tables 4.2.6.8 and 6.1.1.4'
    'O' 'O' 0.0106 0.0060
                         'International Tables Vol C Tables 4.2.6.8 and 6.1.1.4'
    'F' 'F' 0.0171 0.0103
                         'International Tables Vol C Tables 4.2.6.8 and 6.1.1.4'
    'S' 'S' 0.1246 0.1234
                         'International Tables Vol C Tables 4.2.6.8 and 6.1.1.4'
_computing_data_collection     'APEX2 (Bruker, 2004)'
_computing_cell_refinement     'SAINT (Bruker, 2004)'
_computing_data_reduction     'SAINT (Bruker, 2004)'
_computing_structure_solution     'SHELXS97 (Sheldrick, 2008)'
_computing_structure_refinement     'SHELXL97 (Sheldrick, 2008)'
_computing_molecular_graphics     'X-SEED (Barbour, 2001)'
_computing_publication_material     'publCIF (Westrip, 2008)'
loop_
    _atom_site_type_symbol
    _atom_site_label
    _atom_site_fract_x
    _atom_site_fract_y
    _atom_site_fract_z
    _atom_site_U_iso_or_equiv
    _atom_site_adp_type
    _atom_site_calc_flag
    _atom_site_refinement_flags
    _atom_site_occupancy
    _atom_site_disorder_assembly
    _atom_site_disorder_group
    S S1 0.85945(7) 0.33347(7) 0.64145(5) 0.0517(2) Uani d . 1 . .
    S S2 0.88965(7) -0.05788(6) 0.39840(5) 0.0492(2) Uani d . 1 A .
    S S3 0.71640(7) 0.12007(6) 0.59914(4) 0.0464(2) Uani d . 1 . .
    S S4 0.91715(7) 0.19624(6) 0.38742(5) 0.04583(19) Uani d . 1 . .
    F F1 0.56368(19) 0.45268(16) 0.37042(15) 0.0697(6) Uani d . 1 A .
    F F2 0.4537(2) 0.3805(2) 0.46758(14) 0.0746(6) Uani d . 1 A .
    F F3 0.3300(2) 0.3052(3) 0.3266(3) 0.0812(12) Uani d PD 0.810(5) A 1
    F F4 0.4907(3) 0.3241(2) 0.25152(15) 0.0715(10) Uani d PD 0.810(5) A 1
    F F5 0.4988(3) 0.1142(3) 0.26891(18) 0.1259(13) Uani d . 1 A .
    F F6 0.4066(2) 0.1119(2) 0.3863(2) 0.1093(11) Uani d . 1 A .
    O O1 0.9727(3) 0.5672(2) 0.66318(18) 0.0827(9) Uani d . 1 . .
    O O2 0.8080(3) -0.3083(2) 0.4030(3) 0.0962(10) Uani d . 1 . .
    C C1 0.8505(3) 0.4474(2) 0.5720(2) 0.0494(7) Uani d . 1 . .
    C C2 0.7748(3) 0.4263(2) 0.49994(19) 0.0442(6) Uani d . 1 . .
    H H2 0.7594 0.4784 0.4557 0.053 Uiso calc R 1 . .
    C C3 0.7220(2) 0.3165(2) 0.49939(16) 0.0371(5) Uani d . 1 . .
    C C4 0.7605(2) 0.2565(2) 0.57284(16) 0.0377(5) Uani d . 1 . .
    C C5 0.6309(2) 0.2760(2) 0.43218(15) 0.0356(5) Uani d D 1 A .
    C C6 0.5253(2) 0.3536(2) 0.40199(18) 0.0431(6) Uani d D 1 . .
    C C7 0.4524(3) 0.2905(4) 0.3281(3) 0.0486(11) Uani d PD 0.810(5) A 1
    C C8 0.4951(3) 0.1683(2) 0.3416(2) 0.0504(7) Uani d D 1 . .
    C C9 0.6167(2) 0.1729(2) 0.39523(16) 0.0358(5) Uani d D 1 A .
    C C10 0.6979(2) 0.0740(2) 0.39929(16) 0.0364(5) Uani d . 1 . .
    C C11 0.8271(2) 0.0761(2) 0.39533(16) 0.0376(5) Uani d . 1 A .
    C C12 0.7434(3) -0.1179(2) 0.40298(19) 0.0461(6) Uani d . 1 . .
    C C13 0.6523(3) -0.0383(2) 0.40251(17) 0.0420(6) Uani d . 1 A .
    H H13 0.5682 -0.0557 0.4041 0.050 Uiso calc R 1 . .
    C C14 0.9139(3) 0.5520(3) 0.5951(2) 0.0642(9) Uani d . 1 . .
    H H14 0.9091 0.6106 0.5552 0.077 Uiso calc R 1 . .
    C C15 0.7257(4) -0.2395(3) 0.4026(2) 0.0620(9) Uani d . 1 A .
    H H15 0.6444 -0.2661 0.4020 0.074 Uiso calc R 1 . .
    C C16 0.7725(3) 0.1094(3) 0.71059(18) 0.0535(7) Uani d . 1 . .
    H H16A 0.8616 0.1157 0.7146 0.080 Uiso calc R 1 . .
    H H16B 0.7485 0.0380 0.7334 0.080 Uiso calc R 1 . .
    H H16C 0.7373 0.1689 0.7433 0.080 Uiso calc R 1 . .
    C C17 1.0583(3) 0.1414(3) 0.3464(2) 0.0593(8) Uani d . 1 . .
    H H17A 1.1026 0.0985 0.3908 0.089 Uiso calc R 1 . .
    H H17B 1.1095 0.2026 0.3292 0.089 Uiso calc R 1 . .
    H H17C 1.0380 0.0939 0.2975 0.089 Uiso calc R 1 . .
    F F3' 0.3375(10) 0.2469(12) 0.4024(8) 0.081(4) Uani d PDU 0.190(5) A 2
    F F4' 0.3867(17) 0.3304(12) 0.2800(9) 0.090(5) Uani d PDU 0.190(5) A 2
    C C7' 0.4250(7) 0.2804(7) 0.3523(7) 0.050(6) Uani d PDU 0.190(5) A 2
loop_
    _atom_site_aniso_label
    _atom_site_aniso_U_11
    _atom_site_aniso_U_22
    _atom_site_aniso_U_33
    _atom_site_aniso_U_12
    _atom_site_aniso_U_13
    _atom_site_aniso_U_23
    S1 0.0604(5) 0.0470(4) 0.0453(4) -0.0169(3) -0.0169(3) -0.0005(3)
    S2 0.0508(4) 0.0352(4) 0.0612(5) 0.0014(3) -0.0004(3) 0.0031(3)
    S3 0.0593(4) 0.0397(4) 0.0387(3) -0.0147(3) -0.0086(3) 0.0039(3)
    S4 0.0410(4) 0.0356(3) 0.0608(4) -0.0068(3) 0.0023(3) -0.0021(3)
    F1 0.0693(12) 0.0492(10) 0.0876(14) -0.0059(9) -0.0189(10) 0.0269(10)
    F2 0.0707(13) 0.0872(16) 0.0671(12) 0.0286(11) 0.0134(10) -0.0040(11)
    F3 0.0335(13) 0.0724(19) 0.134(3) 0.0019(12) -0.0234(15) -0.0018(19)
    F4 0.086(2) 0.0789(18) 0.0469(13) -0.0162(15) -0.0187(12) 0.0168(12)
    F5 0.129(2) 0.140(2) 0.0991(19) 0.062(2) -0.0753(17) -0.0722(19)
    F6 0.0586(13) 0.0851(17) 0.180(3) -0.0356(12) -0.0303(16) 0.0536(18)
    O1 0.100(2) 0.0659(16) 0.0777(17) -0.0379(15) -0.0308(15) -0.0051(13)
    O2 0.102(2) 0.0389(13) 0.147(3) 0.0066(14) 0.004(2) 0.0123(16)
    C1 0.0559(17) 0.0376(14) 0.0532(16) -0.0134(12) -0.0079(13) -0.0022(12)
    C2 0.0512(16) 0.0328(13) 0.0474(15) -0.0053(11) -0.0067(12) 0.0013(11)
    C3 0.0411(13) 0.0315(12) 0.0381(12) -0.0041(10) -0.0035(10) -0.0036(10)
    C4 0.0403(13) 0.0349(12) 0.0375(12) -0.0070(10) -0.0034(10) -0.0034(10)
    C5 0.0357(12) 0.0345(12) 0.0361(12) -0.0035(10) -0.0019(9) 0.0020(10)
    C6 0.0421(14) 0.0399(14) 0.0469(15) 0.0008(11) -0.0008(11) 0.0027(11)
    C7 0.0330(18) 0.057(2) 0.054(3) -0.0033(17) -0.007(2) 0.0045(19)
    C8 0.0456(16) 0.0448(15) 0.0584(17) -0.0084(12) -0.0162(13) -0.0051(13)
    C9 0.0360(12) 0.0358(12) 0.0350(12) -0.0067(10) -0.0037(9) 0.0002(10)
    C10 0.0432(14) 0.0316(12) 0.0334(12) -0.0063(10) -0.0047(10) -0.0013(9)
    C11 0.0428(14) 0.0331(12) 0.0364(12) -0.0040(10) -0.0038(10) -0.0006(10)
    C12 0.0565(17) 0.0343(13) 0.0468(15) -0.0083(12) -0.0022(12) 0.0022(11)
    C13 0.0467(15) 0.0362(13) 0.0424(14) -0.0100(11) -0.0044(11) -0.0010(11)
    C14 0.076(2) 0.0452(17) 0.069(2) -0.0222(16) -0.0169(17) -0.0023(15)
    C15 0.080(2) 0.0343(15) 0.070(2) -0.0059(15) -0.0033(17) 0.0079(14)
    C16 0.0669(19) 0.0532(17) 0.0394(14) -0.0042(15) -0.0055(13) 0.0047(13)
    C17 0.0416(16) 0.0531(18) 0.084(2) -0.0022(13) 0.0075(15) 0.0001(16)
    F3' 0.048(5) 0.102(8) 0.093(8) -0.017(5) 0.007(5) -0.019(6)
    F4' 0.083(9) 0.094(8) 0.086(7) 0.014(7) -0.043(7) 0.001(6)
    C7' 0.057(10) 0.053(8) 0.038(8) -0.001(7) -0.002(7) 0.014(6)
loop_
    _geom_bond_atom_site_label_1
    _geom_bond_atom_site_label_2
    _geom_bond_site_symmetry_2
    _geom_bond_distance
    _geom_bond_publ_flag
    S1 C4 . 1.722(2) ?
    S1 C1 . 1.728(3) ?
    S2 C11 . 1.728(3) ?
    S2 C12 . 1.734(3) ?
    S3 C4 . 1.744(3) ?
    S3 C16 . 1.799(3) ?
    S4 C11 . 1.734(3) ?
    S4 C17 . 1.803(3) ?
    F1 C6 . 1.349(3) ?
    F2 C6 . 1.349(3) ?
    F3 C7 . 1.329(4) ?
    F4 C7 . 1.339(5) ?
    F5 C8 . 1.298(4) ?
    F6 C8 . 1.384(4) ?
    O1 C14 . 1.211(4) ?
    O2 C15 . 1.205(4) ?
    C1 C2 . 1.364(4) ?
    C1 C14 . 1.453(4) ?
    C2 C3 . 1.423(3) ?
    C2 H2 . 0.9300 ?
    C3 C4 . 1.385(4) ?
    C3 C5 . 1.468(3) ?
    C5 C9 . 1.356(3) ?
    C5 C6 . 1.516(4) ?
    C6 C7 . 1.543(4) ?
    C6 C7' . 1.554(8) ?
    C7 C8 . 1.534(5) ?
    C8 C9 . 1.509(4) ?
    C8 C7' . 1.545(8) ?
    C9 C10 . 1.463(4) ?
    C10 C11 . 1.397(4) ?
    C10 C13 . 1.424(3) ?
    C12 C13 . 1.362(4) ?
    C12 C15 . 1.456(4) ?
    C13 H13 . 0.9300 ?
    C14 H14 . 0.9300 ?
    C15 H15 . 0.9300 ?
    C16 H16A . 0.9600 ?
    C16 H16B . 0.9600 ?
    C16 H16C . 0.9600 ?
    C17 H17A . 0.9600 ?
    C17 H17B . 0.9600 ?
    C17 H17C . 0.9600 ?
    F3' C7' . 1.317(8) ?
    F4' C7' . 1.313(8) ?
loop_
    _geom_angle_atom_site_label_1
    _geom_angle_atom_site_label_2
    _geom_angle_atom_site_label_3
    _geom_angle_site_symmetry_1
    _geom_angle_site_symmetry_3
    _geom_angle
    _geom_angle_publ_flag
    C4 S1 C1 . . 91.26(13) ?
    C11 S2 C12 . . 91.55(13) ?
    C4 S3 C16 . . 102.05(14) ?
    C11 S4 C17 . . 102.34(14) ?
    C2 C1 C14 . . 127.4(3) ?
    C2 C1 S1 . . 112.0(2) ?
    C14 C1 S1 . . 120.6(2) ?
    C1 C2 C3 . . 113.1(2) ?
    C1 C2 H2 . . 123.5 ?
    C3 C2 H2 . . 123.5 ?
    C4 C3 C2 . . 111.5(2) ?
    C4 C3 C5 . . 124.7(2) ?
    C2 C3 C5 . . 123.7(2) ?
    C3 C4 S1 . . 112.20(19) ?
    C3 C4 S3 . . 126.69(19) ?
    S1 C4 S3 . . 121.10(15) ?
    C9 C5 C3 . . 130.4(2) ?
    C9 C5 C6 . . 110.8(2) ?
    C3 C5 C6 . . 118.5(2) ?
    F1 C6 F2 . . 105.5(2) ?
    F1 C6 C5 . . 113.7(2) ?
    F2 C6 C5 . . 111.3(2) ?
    F1 C6 C7 . . 107.9(3) ?
    F2 C6 C7 . . 112.7(3) ?
    C5 C6 C7 . . 105.8(2) ?
    F1 C6 C7' . . 121.9(4) ?
    F2 C6 C7' . . 95.4(4) ?
    C5 C6 C7' . . 107.4(3) ?
    F3 C7 F4 . . 107.7(3) ?
    F3 C7 C8 . . 114.6(3) ?
    F4 C7 C8 . . 107.3(3) ?
    F3 C7 C6 . . 114.1(4) ?
    F4 C7 C6 . . 110.1(3) ?
    C8 C7 C6 . . 102.9(2) ?
    F5 C8 F6 . . 104.6(3) ?
    F5 C8 C9 . . 115.2(3) ?
    F6 C8 C9 . . 110.0(2) ?
    F5 C8 C7 . . 112.0(3) ?
    F6 C8 C7 . . 108.5(3) ?
    C9 C8 C7 . . 106.5(2) ?
    F5 C8 C7' . . 124.0(4) ?
    F6 C8 C7' . . 90.5(5) ?
    C9 C8 C7' . . 108.8(3) ?
    C5 C9 C10 . . 130.9(2) ?
    C5 C9 C8 . . 109.7(2) ?
    C10 C9 C8 . . 119.3(2) ?
    C11 C10 C13 . . 111.4(2) ?
    C11 C10 C9 . . 125.3(2) ?
    C13 C10 C9 . . 123.3(2) ?
    C10 C11 S2 . . 111.69(19) ?
    C10 C11 S4 . . 125.5(2) ?
    S2 C11 S4 . . 122.82(16) ?
    C13 C12 C15 . . 126.5(3) ?
    C13 C12 S2 . . 111.7(2) ?
    C15 C12 S2 . . 121.8(3) ?
    C12 C13 C10 . . 113.7(2) ?
    C12 C13 H13 . . 123.2 ?
    C10 C13 H13 . . 123.2 ?
    O1 C14 C1 . . 123.8(3) ?
    O1 C14 H14 . . 118.1 ?
    C1 C14 H14 . . 118.1 ?
    O2 C15 C12 . . 125.2(4) ?
    O2 C15 H15 . . 117.4 ?
    C12 C15 H15 . . 117.4 ?
    S3 C16 H16A . . 109.5 ?
    S3 C16 H16B . . 109.5 ?
    H16A C16 H16B . . 109.5 ?
    S3 C16 H16C . . 109.5 ?
    H16A C16 H16C . . 109.5 ?
    H16B C16 H16C . . 109.5 ?
    S4 C17 H17A . . 109.5 ?
    S4 C17 H17B . . 109.5 ?
    H17A C17 H17B . . 109.5 ?
    S4 C17 H17C . . 109.5 ?
    H17A C17 H17C . . 109.5 ?
    H17B C17 H17C . . 109.5 ?
    F4' C7' F3' . . 116.1(12) ?
    F4' C7' C8 . . 115.4(10) ?
    F3' C7' C8 . . 100.0(8) ?
    F4' C7' C6 . . 110.0(9) ?
    F3' C7' C6 . . 112.1(8) ?
    C8 C7' C6 . . 101.9(4) ?
loop_
    _geom_torsion_atom_site_label_1
    _geom_torsion_atom_site_label_2
    _geom_torsion_atom_site_label_3
    _geom_torsion_atom_site_label_4
    _geom_torsion_site_symmetry_1
    _geom_torsion_site_symmetry_2
    _geom_torsion_site_symmetry_3
    _geom_torsion_site_symmetry_4
    _geom_torsion
    _geom_torsion_publ_flag
    C4 S1 C1 C2 . . . . 0.1(3) ?
    C4 S1 C1 C14 . . . . 177.1(3) ?
    C14 C1 C2 C3 . . . . -176.8(3) ?
    S1 C1 C2 C3 . . . . 0.0(4) ?
    C1 C2 C3 C4 . . . . -0.1(4) ?
    C1 C2 C3 C5 . . . . 175.6(3) ?
    C2 C3 C4 S1 . . . . 0.1(3) ?
    C5 C3 C4 S1 . . . . -175.5(2) ?
    C2 C3 C4 S3 . . . . 178.9(2) ?
    C5 C3 C4 S3 . . . . 3.2(4) ?
    C1 S1 C4 C3 . . . . -0.1(2) ?
    C1 S1 C4 S3 . . . . -178.93(19) ?
    C16 S3 C4 C3 . . . . -167.9(3) ?
    C16 S3 C4 S1 . . . . 10.8(2) ?
    C4 C3 C5 C9 . . . . -41.9(4) ?
    C2 C3 C5 C9 . . . . 142.9(3) ?
    C4 C3 C5 C6 . . . . 131.4(3) ?
    C2 C3 C5 C6 . . . . -43.8(4) ?
    C9 C5 C6 F1 . . . . -127.5(3) ?
    C3 C5 C6 F1 . . . . 58.0(3) ?
    C9 C5 C6 F2 . . . . 113.5(3) ?
    C3 C5 C6 F2 . . . . -61.0(3) ?
    C9 C5 C6 C7 . . . . -9.2(3) ?
    C3 C5 C6 C7 . . . . 176.3(3) ?
    C9 C5 C6 C7' . . . . 10.3(5) ?
    C3 C5 C6 C7' . . . . -164.2(5) ?
    F1 C6 C7 F3 . . . . -95.2(4) ?
    F2 C6 C7 F3 . . . . 20.9(5) ?
    C5 C6 C7 F3 . . . . 142.8(3) ?
    C7' C6 C7 F3 . . . . 45.2(10) ?
    F1 C6 C7 F4 . . . . 25.9(4) ?
    F2 C6 C7 F4 . . . . 142.0(3) ?
    C5 C6 C7 F4 . . . . -96.1(3) ?
    C7' C6 C7 F4 . . . . 166.3(11) ?
    F1 C6 C7 C8 . . . . 140.1(3) ?
    F2 C6 C7 C8 . . . . -103.8(3) ?
    C5 C6 C7 C8 . . . . 18.0(3) ?
    C7' C6 C7 C8 . . . . -79.5(10) ?
    F3 C7 C8 F5 . . . . 88.4(5) ?
    F4 C7 C8 F5 . . . . -31.1(4) ?
    C6 C7 C8 F5 . . . . -147.2(3) ?
    F3 C7 C8 F6 . . . . -26.5(5) ?
    F4 C7 C8 F6 . . . . -146.0(3) ?
    C6 C7 C8 F6 . . . . 97.9(3) ?
    F3 C7 C8 C9 . . . . -144.9(4) ?
    F4 C7 C8 C9 . . . . 95.6(3) ?
    C6 C7 C8 C9 . . . . -20.5(4) ?
    F3 C7 C8 C7' . . . . -44.8(10) ?
    F4 C7 C8 C7' . . . . -164.3(11) ?
    C6 C7 C8 C7' . . . . 79.6(10) ?
    C3 C5 C9 C10 . . . . -11.3(5) ?
    C6 C5 C9 C10 . . . . 175.0(3) ?
    C3 C5 C9 C8 . . . . 169.5(3) ?
    C6 C5 C9 C8 . . . . -4.2(3) ?
    F5 C8 C9 C5 . . . . 140.8(3) ?
    F6 C8 C9 C5 . . . . -101.3(3) ?
    C7 C8 C9 C5 . . . . 16.0(4) ?
    C7' C8 C9 C5 . . . . -3.7(5) ?
    F5 C8 C9 C10 . . . . -38.5(4) ?
    F6 C8 C9 C10 . . . . 79.4(3) ?
    C7 C8 C9 C10 . . . . -163.3(3) ?
    C7' C8 C9 C10 . . . . 177.0(5) ?
    C5 C9 C10 C11 . . . . -41.3(4) ?
    C8 C9 C10 C11 . . . . 137.8(3) ?
    C5 C9 C10 C13 . . . . 142.7(3) ?
    C8 C9 C10 C13 . . . . -38.2(4) ?
    C13 C10 C11 S2 . . . . -1.5(3) ?
    C9 C10 C11 S2 . . . . -177.9(2) ?
    C13 C10 C11 S4 . . . . 178.00(19) ?
    C9 C10 C11 S4 . . . . 1.6(4) ?
    C12 S2 C11 C10 . . . . 1.0(2) ?
    C12 S2 C11 S4 . . . . -178.51(18) ?
    C17 S4 C11 C10 . . . . -160.0(2) ?
    C17 S4 C11 S2 . . . . 19.5(2) ?
    C11 S2 C12 C13 . . . . -0.3(2) ?
    C11 S2 C12 C15 . . . . 176.7(3) ?
    C15 C12 C13 C10 . . . . -177.4(3) ?
    S2 C12 C13 C10 . . . . -0.6(3) ?
    C11 C10 C13 C12 . . . . 1.4(3) ?
    C9 C10 C13 C12 . . . . 177.8(2) ?
    C2 C1 C14 O1 . . . . 174.5(4) ?
    S1 C1 C14 O1 . . . . -2.0(6) ?
    C13 C12 C15 O2 . . . . 180.0(4) ?
    S2 C12 C15 O2 . . . . 3.4(5) ?
    F5 C8 C7' F4' . . . . -12.0(12) ?
    F6 C8 C7' F4' . . . . -120.0(10) ?
    C9 C8 C7' F4' . . . . 128.6(10) ?
    C7 C8 C7' F4' . . . . 42.7(11) ?
    F5 C8 C7' F3' . . . . 113.4(7) ?
    F6 C8 C7' F3' . . . . 5.4(7) ?
    C9 C8 C7' F3' . . . . -106.0(7) ?
    C7 C8 C7' F3' . . . . 168.0(14) ?
    F5 C8 C7' C6 . . . . -131.2(5) ?
    F6 C8 C7' C6 . . . . 120.7(5) ?
    C9 C8 C7' C6 . . . . 9.3(7) ?
    C7 C8 C7' C6 . . . . -76.6(10) ?
    F1 C6 C7' F4' . . . . -0.8(12) ?
    F2 C6 C7' F4' . . . . 111.2(10) ?
    C5 C6 C7' F4' . . . . -134.5(10) ?
    C7 C6 C7' F4' . . . . -46.4(12) ?
    F1 C6 C7' F3' . . . . -131.7(8) ?
    F2 C6 C7' F3' . . . . -19.7(9) ?
    C5 C6 C7' F3' . . . . 94.7(9) ?
    C7 C6 C7' F3' . . . . -177.3(15) ?
    F1 C6 C7' C8 . . . . 122.1(5) ?
    F2 C6 C7' C8 . . . . -125.8(5) ?
    C5 C6 C7' C8 . . . . -11.5(7) ?
    C7 C6 C7' C8 . . . . 76.6(10) ?
data_global
_journal_date_recd_electronic     2008-04-12
_journal_date_accepted     2008-04-30
_journal_name_full     'Acta Crystallographica, Section E'
_journal_year     2008
_journal_volume     64
_journal_issue      6
_journal_page_first     o1007
_journal_page_last     o1007
_journal_paper_category     QO
_journal_coeditor_code     XU2419
_publ_contact_author_name     'Liu, Gang'
_publ_contact_author_address
;
Jiangxi Key Laboratory of Organic Chemistry
Jiangxi Science and Technology Normal University
Nanchang 330013
People's Republic of China
;
_publ_contact_author_email     liugang0926@yahoo.com.cn
_publ_contact_author_fax     '(+86-791)3826894'
_publ_contact_author_phone     '(+86-791)3805183'
_publ_section_title
;\
3,3,4,4,5,5-Hexafluoro-1,2-bis(5-formyl-2-methylsulfanyl-3-thienyl)cyclopent-1-\
ene
;
loop_
    _publ_author_name
    _publ_author_address
    'Tu, Qidong'
;
School of Pharmacy
Jiangxi Science & Technology Normal University
Nanchang 330013
People's Republic of China
;
    'Fan, Congbin'
;
Jiangxi Key Laboratory of Organic Chemistry
Jiangxi Science & Technology Normal University
Nanchang 330013
People's Republic of China
;
    'Liu, Gang'
;
Jiangxi Key Laboratory of Organic Chemistry
Jiangxi Science & Technology Normal University
Nanchang 330013
People's Republic of China
;
    'Li, Min'
;
Jiangxi Key Laboratory of Organic Chemistry
Jiangxi Science & Technology Normal University
Nanchang 330013
People's Republic of China
;
    'Ng, Seik Weng'
;
Department of Chemistry
University of Malaya
50603 Kuala Lumpur
Malaysia
;
