# Supplementary material for: 3,3,4,4,5,5-Hexafluoro-1,2-bis­(5-formyl-2-methylsulfanyl-3-thienyl)cyclo­pent-1-ene
Source: Acta Crystallogr Sect E Struct Rep Online. 2008 May 7;64(Pt 6):o1007. doi: 10.1107/S1600536808012695 (PMC2961574; doi:10.1107/S1600536808012695)
Supplement: Supplementary file 2 [file e-64-o1007-Isup2.hkl]

# 
# h,k,l, Fc-squared, Fo-squared, sigma(Fo-squared) and status flag 
# 
data_I
_shelx_title '  P21/c' 
_shelx_refln_list_code          4 
_shelx_F_calc_maximum      304.71 
_exptl_crystal_F_000       984.00 
_reflns_d_resolution_high  0.7697 
 
loop_ 
 _symmetry_equiv_pos_as_xyz 
 'x, y, z' 
 '-x, y+1/2, -z+1/2' 
 '-x, -y, -z' 
 'x, -y-1/2, z-1/2' 
 
_cell_length_a    10.7640 
_cell_length_b    11.8807 
_cell_length_c    15.4861 
_cell_angle_alpha  90.000 
_cell_angle_beta   93.407 
_cell_angle_gamma  90.000 
 
_shelx_F_squared_multiplier     1.000 
 
loop_ 
 _refln_index_h 
 _refln_index_k 
 _refln_index_l 
 _refln_F_squared_calc 
 _refln_F_squared_meas 
 _refln_F_squared_sigma 
 _refln_observed_status 
   2   0   0       21.30       26.09      1.48 o 
   3   0   0     7837.88     8710.15     66.65 o 
   4   0   0        1.30        5.13      1.37 o 
   5   0   0    11951.36    12802.27     98.32 o 
   6   0   0     1142.28     1127.65     14.98 o 
   7   0   0       45.13       47.73      3.62 o 
   8   0   0      248.55      228.70      7.47 o 
   9   0   0       18.92        9.40      4.37 o 
  10   0   0       18.79        3.04      4.37 o 
  11   0   0       94.37       94.83      9.02 o 
   1   1   0     6279.63     6661.92     51.72 o 
   2   1   0     4628.08     4218.67     27.69 o 
   3   1   0     1408.12     1185.57      8.79 o 
   4   1   0      537.48      471.44      5.28 o 
   5   1   0      125.02      123.24      3.10 o 
   6   1   0      282.45      271.26      4.81 o 
   7   1   0     1370.43     1467.35     17.69 o 
   8   1   0      256.09      290.43      9.04 o 
   9   1   0        1.58        0.08      3.62 o 
  10   1   0      545.16      503.15     12.55 o 
  11   1   0        2.90        1.98      3.08 o 
   0   2   0     3965.57     4568.29     36.17 o 
   1   2   0     2752.82     3251.19     26.27 o 
   2   2   0      657.90      613.79      8.32 o 
   3   2   0       97.67       83.38      2.73 o 
   4   2   0       61.98       69.18      2.25 o 
   5   2   0      524.77      476.64      5.87 o 
   6   2   0       32.77       16.32      1.65 o 
   7   2   0     1000.23     1011.24     10.49 o 
   8   2   0       10.42       14.73      2.56 o 
   9   2   0      307.83      303.95      7.84 o 
  10   2   0       18.62       21.57      3.45 o 
  11   2   0       11.09        7.40      5.03 o 
  12   2   0       27.64       29.62      6.93 o 
   1   3   0     1448.22     1570.24     12.43 o 
   2   3   0     2929.61     3085.17     17.09 o 
   3   3   0    20733.22    21073.01    192.26 o 
   4   3   0     1806.38     1899.16     12.34 o 
   5   3   0      240.35      292.45      4.13 o 
   6   3   0      379.38      361.50      5.49 o 
   7   3   0     2462.03     2283.31     21.97 o 
   8   3   0      978.42      957.80     13.44 o 
   9   3   0       14.57       11.37      2.99 o 
  10   3   0        7.14       11.03      6.22 o 
  11   3   0        9.41       11.20      6.41 o 
  12   3   0       39.51       26.48      6.83 o 
   0   4   0    15832.62    15359.22    117.42 o 
   1   4   0     2234.63     2150.46     14.82 o 
   2   4   0      367.55      329.72      3.97 o 
   3   4   0     1858.09     1983.41     13.96 o 
   4   4   0     2209.79     2514.60     15.65 o 
   5   4   0      554.22      555.11      5.86 o 
   6   4   0       11.35       13.92      1.99 o 
   7   4   0      621.84      677.14      9.40 o 
   8   4   0        2.84        1.04      2.03 o 
   9   4   0      871.51      861.99     11.93 o 
  10   4   0       29.83       32.11      3.85 o 
  11   4   0       70.82       83.86      7.78 o 
  12   4   0       51.90       58.95      8.92 o 
   1   5   0     1226.64     1179.89     10.31 o 
   2   5   0     2705.81     2433.51     19.56 o 
   3   5   0      773.86      971.06      8.86 o 
   4   5   0     3503.23     3502.74     23.43 o 
   5   5   0      832.37      810.05      9.64 o 
   6   5   0     2113.58     2047.44     24.33 o 
   7   5   0      224.42      252.26      6.11 o 
   8   5   0        0.03       -1.44      1.82 o 
   9   5   0       41.99       44.76      6.50 o 
  10   5   0        4.84        0.39      3.32 o 
  11   5   0      239.67      232.59     15.47 o 
  12   5   0       46.80       53.38      6.48 o 
  13   5   0        1.99       -5.13      5.89 o 
   0   6   0      132.54      204.90      8.21 o 
   1   6   0      142.14      131.03      4.77 o 
   2   6   0     1286.72     1361.29     22.21 o 
   3   6   0      502.28      449.40      5.54 o 
   4   6   0      494.63      495.12      7.40 o 
   5   6   0      206.93      210.56      6.52 o 
   6   6   0      708.66      670.94      9.54 o 
   7   6   0      129.09       95.55      5.04 o 
   8   6   0        1.23       -3.79      2.53 o 
   9   6   0      331.40      288.53     19.08 o 
  10   6   0       10.66        8.10      4.05 o 
  11   6   0       20.33       12.09      4.84 o 
  12   6   0        1.20        0.80      4.54 o 
   1   7   0       11.23        3.02      1.42 o 
   2   7   0       39.11       34.03      2.28 o 
   3   7   0     3048.13     3177.46     22.92 o 
   4   7   0      464.81      519.92      8.08 o 
   5   7   0      109.16      133.76      6.60 o 
   6   7   0      165.36      149.99      6.01 o 
   7   7   0       30.80       16.54      3.07 o 
   8   7   0      267.15      249.68      7.95 o 
   9   7   0        0.00       -2.64      3.59 o 
  10   7   0       42.08       40.25      5.85 o 
  11   7   0       72.62       85.31      7.76 o 
  12   7   0       78.78      109.83     12.34 o 
   0   8   0     5011.25     5331.39     54.34 o 
   1   8   0     3616.52     3288.73     24.43 o 
   2   8   0     1121.14     1143.45     15.72 o 
   3   8   0     1072.65     1089.48     17.85 o 
   4   8   0     3526.83     3314.38     30.37 o 
   5   8   0      521.22      508.36     10.42 o 
   6   8   0        6.21        3.03      2.54 o 
   7   8   0      141.00      158.84      6.75 o 
   8   8   0        0.03        2.55      3.83 o 
   9   8   0      345.62      365.19     20.08 o 
  10   8   0      113.57      130.71      9.23 o 
  11   8   0        2.07        1.46      4.51 o 
   1   9   0       71.02       67.82      3.56 o 
   2   9   0      305.11      268.99      7.54 o 
   3   9   0      273.12      316.32      8.28 o 
   4   9   0      716.83      599.37     18.08 o 
   5   9   0       27.09       44.00      5.56 o 
   6   9   0      138.56      105.88      5.71 o 
   7   9   0      390.76      367.07     10.02 o 
   8   9   0       36.99       44.67      6.02 o 
   9   9   0      140.60      144.00     12.81 o 
  10   9   0       96.38      109.18      8.71 o 
  11   9   0       32.82       45.18      7.20 o 
   0  10   0      207.53      126.56     11.82 o 
   1  10   0       23.99       35.06      3.13 o 
   2  10   0       61.36       55.36      4.29 o 
   3  10   0      182.37      162.22      6.69 o 
   4  10   0      240.36      253.76      8.10 o 
   5  10   0        0.61        1.22      2.63 o 
   6  10   0      225.79      198.28      7.93 o 
   7  10   0      154.98      175.64     17.23 o 
   8  10   0      184.17      198.65     10.46 o 
   9  10   0       40.68       47.85      6.81 o 
  10  10   0       37.39       38.44      6.83 o 
   1  11   0        4.78        4.63      2.79 o 
   2  11   0      227.63      253.46      8.36 o 
   3  11   0       94.14       93.26      5.72 o 
   4  11   0     1454.64     1467.95     20.79 o 
   5  11   0      313.07      322.38     10.15 o 
   6  11   0       64.12       70.22      6.47 o 
   7  11   0      294.52      284.24     12.45 o 
   8  11   0       55.05       54.92      7.15 o 
   9  11   0      168.45      177.79     14.86 o 
   0  12   0      248.76      252.41     15.19 o 
   1  12   0        0.65        3.36      4.10 o 
   2  12   0       18.48       14.89      3.88 o 
   3  12   0      215.94      220.35      8.44 o 
   4  12   0        4.83        6.06      3.72 o 
   5  12   0      170.74      177.97      8.17 o 
   6  12   0      265.01      287.91     15.38 o 
   7  12   0        0.81       -5.68      3.79 o 
   8  12   0       80.34       73.86      8.19 o 
   1  13   0       91.18       97.51      7.97 o 
   2  13   0      359.93      372.68     10.93 o 
   3  13   0      120.29      154.23      7.64 o 
   4  13   0        0.61        0.98      3.43 o 
   5  13   0       24.58       24.35      4.62 o 
   6  13   0        3.48        1.42      5.17 o 
   7  13   0      135.19      104.33     12.39 o 
   0  14   0       73.55       89.89     11.30 o 
   1  14   0       40.55       54.33      7.01 o 
   2  14   0       67.03       50.66      8.88 o 
   3  14   0        7.80        8.55      3.91 o 
   4  14   0       43.29       43.53      5.42 o 
   5  14   0        0.71       -6.48      4.32 o 
   1  15   0        0.32        3.83      4.84 o 
   2  15   0       23.70       12.77      6.05 o 
   3  15   0       20.31       15.09      8.45 o 
 -12   1   1       14.84       15.38      6.27 o 
 -11   1   1       54.58       63.97      5.67 o 
 -10   1   1      625.30      640.25     30.99 o 
  -9   1   1        8.70        5.33      2.37 o 
  -8   1   1       12.01       14.55      2.61 o 
  -7   1   1       32.26       22.64      2.08 o 
  -6   1   1     1136.82     1120.10     13.66 o 
  -5   1   1     8261.51     8677.48     52.02 o 
  -4   1   1       44.43       46.44      2.08 o 
  -3   1   1    11805.57    12050.16     71.85 o 
  -2   1   1      669.87      619.88      6.34 o 
  -1   1   1     2824.00     3215.51     21.32 o 
   1   1   1      720.28      826.38      7.57 o 
   2   1   1    16262.77    16576.27    109.88 o 
   3   1   1      100.19      104.11      2.29 o 
   4   1   1     4665.58     4659.77     27.56 o 
   5   1   1       42.88       50.10      2.20 o 
   6   1   1      105.37       97.80      3.19 o 
   7   1   1        2.17        3.03      1.50 o 
   8   1   1      408.77      358.78      6.47 o 
   9   1   1      372.72      338.24      9.00 o 
  10   1   1      318.20      312.45     14.67 o 
  11   1   1       54.32       63.03      7.78 o 
 -13   2   1       63.86       81.92     10.25 o 
 -12   2   1        6.07        0.38      5.41 o 
 -11   2   1       95.59       79.07      8.92 o 
 -10   2   1      395.70      380.96      9.33 o 
  -9   2   1       12.74       17.65      2.95 o 
  -8   2   1        0.14        0.19      2.06 o 
  -7   2   1     1579.15     1471.31     16.31 o 
  -6   2   1      134.68       99.48      5.71 o 
  -5   2   1       88.47       64.52      2.29 o 
  -4   2   1     8038.53     7916.79     44.47 o 
  -3   2   1      682.74      867.23      9.17 o 
  -2   2   1     5051.84     5463.36     35.99 o 
  -1   2   1     1931.37     1829.54     13.79 o 
   0   2   1      202.51      163.95      2.75 o 
   1   2   1     1193.32     1235.60      7.69 o 
   2   2   1      121.92      110.32      1.97 o 
   3   2   1     6762.32     7027.47     35.35 o 
   4   2   1      189.25      198.98      5.64 o 
   5   2   1     1600.25     1465.57     11.87 o 
   6   2   1      299.62      349.35      5.51 o 
   7   2   1      376.87      371.52      6.17 o 
   8   2   1       13.16       21.00      2.68 o 
   9   2   1     2385.46     2200.31     22.72 o 
  10   2   1      391.11      415.30     15.28 o 
  11   2   1       83.34       80.97      8.73 o 
 -13   3   1       65.06       42.91      8.73 o 
 -12   3   1       20.26       26.10      6.93 o 
 -11   3   1       69.71       81.07      8.83 o 
 -10   3   1      257.00      264.82      8.07 o 
  -9   3   1      304.10      303.32      8.14 o 
  -8   3   1      318.69      293.05      9.19 o 
  -7   3   1      265.65      244.55      6.61 o 
  -6   3   1     3855.75     3917.52     31.45 o 
  -5   3   1      137.00      103.55      3.95 o 
  -4   3   1       48.09       42.94      2.14 o 
  -3   3   1     7939.64     8382.01     83.04 o 
  -2   3   1      311.59      290.89      4.36 o 
  -1   3   1      876.31     1026.37     10.83 o 
   0   3   1        5.98       25.96      1.99 o 
   1   3   1       78.39      109.73      2.22 o 
   2   3   1      646.78      793.84      7.14 o 
   3   3   1        0.65        4.10      0.97 o 
   4   3   1     1374.23     1498.97     10.68 o 
   5   3   1       65.88       66.10      3.18 o 
   6   3   1      529.49      577.96      6.73 o 
   7   3   1      368.89      392.34      6.91 o 
   8   3   1        7.98        6.13      2.06 o 
   9   3   1      655.97      662.23     10.17 o 
  10   3   1      109.90       94.66      5.39 o 
  11   3   1      263.34      275.56      8.79 o 
 -13   4   1       33.31       34.46      7.97 o 
 -12   4   1       15.14       27.53      7.69 o 
 -11   4   1       66.58       75.43      6.64 o 
 -10   4   1       28.06       25.94      3.64 o 
  -9   4   1      709.25      708.51     10.82 o 
  -8   4   1     2371.85     2260.98     20.29 o 
  -7   4   1      309.14      318.42      6.54 o 
  -6   4   1     2106.08     2250.09     18.52 o 
  -5   4   1      245.60      220.59      4.75 o 
  -4   4   1      866.58      824.44      8.87 o 
  -3   4   1     6616.01     7074.68     41.48 o 
  -2   4   1       33.72       69.79      1.91 o 
  -1   4   1     4830.08     4633.60     27.61 o 
   0   4   1     7961.19     8660.08     47.89 o 
   1   4   1    20622.89    20657.68    130.58 o 
   2   4   1     1422.54     1686.05     12.45 o 
   3   4   1     1619.91     1728.02     11.72 o 
   4   4   1     2845.30     3069.11     18.53 o 
   5   4   1       67.50       63.28      3.64 o 
   6   4   1      955.45      974.89     10.90 o 
   7   4   1      507.20      437.82      7.50 o 
   8   4   1      417.38      496.76      8.52 o 
   9   4   1      225.44      190.52      6.97 o 
  10   4   1      209.42      197.81      7.37 o 
  11   4   1        0.09        1.66      5.55 o 
  12   4   1       23.69       16.58      4.90 o 
 -13   5   1       66.58       43.29      9.30 o 
 -12   5   1       14.74       18.26      5.05 o 
 -11   5   1        6.71       10.15      4.42 o 
 -10   5   1        3.14        6.82      3.76 o 
  -9   5   1        8.49       15.84      3.24 o 
  -8   5   1      150.47      169.87      6.41 o 
  -7   5   1     2482.32     2321.13     23.76 o 
  -6   5   1      562.30      693.05     11.29 o 
  -5   5   1       56.36       99.14      3.60 o 
  -4   5   1      164.51       93.58      3.29 o 
  -3   5   1      385.46      499.30      5.21 o 
  -2   5   1     3668.89     3666.59     23.62 o 
  -1   5   1     4370.13     4249.97     26.55 o 
   0   5   1     3756.54     3962.37     25.08 o 
   1   5   1      720.14      743.69      7.79 o 
   2   5   1     8191.70     8950.60     45.60 o 
   3   5   1     1524.43     1785.29     12.56 o 
   4   5   1      641.84      594.09      6.41 o 
   5   5   1      172.53      213.70      4.96 o 
   6   5   1       22.70       47.69      4.15 o 
   7   5   1      816.22      872.57     11.20 o 
   8   5   1        0.28        0.08      2.08 o 
   9   5   1      301.90      275.91      8.34 o 
  10   5   1       16.61       21.82      4.42 o 
  11   5   1       52.74       49.01      6.06 o 
  12   5   1      124.63      133.87     17.51 o 
 -12   6   1      134.54      140.06      9.28 o 
 -11   6   1      249.01      303.77     12.08 o 
 -10   6   1      143.00      126.85      8.15 o 
  -9   6   1        9.89       15.75      3.39 o 
  -8   6   1       23.48       13.08      3.01 o 
  -7   6   1       24.99       20.48      3.11 o 
  -6   6   1     2809.97     2755.04     26.48 o 
  -5   6   1      161.77      167.33      5.12 o 
  -4   6   1      185.55      205.98      4.82 o 
  -3   6   1      448.20      445.43      6.02 o 
  -2   6   1     6587.57     6513.40     39.15 o 
  -1   6   1     4162.09     4101.98     26.76 o 
   0   6   1      542.95      432.18      6.21 o 
   1   6   1        6.92       -2.41      1.66 o 
   2   6   1      736.62      686.83      8.02 o 
   3   6   1      186.24      129.70      3.23 o 
   4   6   1      472.28      509.25      6.22 o 
   5   6   1       29.73       14.46      2.17 o 
   6   6   1      464.99      425.07      7.56 o 
   7   6   1       72.94       71.53      3.81 o 
   8   6   1      143.11      161.53     14.48 o 
   9   6   1      786.27      740.20     17.09 o 
  10   6   1        6.76       12.15      4.23 o 
  11   6   1       10.48        0.96      4.08 o 
  12   6   1      105.66      126.20      9.16 o 
 -12   7   1       60.15       34.93      6.34 o 
 -11   7   1      108.73      143.20     22.59 o 
 -10   7   1       10.96        3.70      4.22 o 
  -9   7   1        8.93        5.08      3.23 o 
  -8   7   1      155.71      161.72      8.69 o 
  -7   7   1        3.51        5.57      2.67 o 
  -6   7   1      199.71      211.64      7.46 o 
  -5   7   1      262.88      211.39      6.72 o 
  -4   7   1      287.17      251.33      9.61 o 
  -3   7   1      175.54      148.13      5.39 o 
  -2   7   1     1758.74     1743.56     14.98 o 
  -1   7   1     2879.32     2879.15     21.26 o 
   0   7   1        0.21        3.02      1.36 o 
   1   7   1       61.06       74.28      3.12 o 
   2   7   1        2.25        4.87      1.56 o 
   3   7   1     2146.26     2104.61     17.31 o 
   4   7   1     4852.35     4622.75     32.04 o 
   5   7   1     1605.74     1700.67     16.45 o 
   6   7   1       67.26       60.99      4.18 o 
   7   7   1       34.11       27.69      3.47 o 
   8   7   1       28.73       37.85      5.06 o 
   9   7   1      456.58      426.34     13.61 o 
  10   7   1       66.51       78.38      7.11 o 
  11   7   1        0.71       -0.22      9.40 o 
  12   7   1       12.63       10.82      5.37 o 
 -11   8   1       51.18       45.10      6.64 o 
 -10   8   1      177.96      175.66     17.23 o 
  -9   8   1       34.49       29.76      6.03 o 
  -8   8   1       36.79       34.86      4.25 o 
  -7   8   1      365.75      389.50      9.83 o 
  -6   8   1      213.01      208.75      7.23 o 
  -5   8   1        0.32        1.43      3.00 o 
  -4   8   1        2.93        7.82      2.74 o 
  -3   8   1      182.14      196.17      7.57 o 
  -2   8   1       77.40       58.92      3.11 o 
  -1   8   1     1270.34     1236.28     12.83 o 
   0   8   1       12.83        3.37      1.91 o 
   1   8   1      206.33      145.84      5.23 o 
   2   8   1     1860.57     1926.43     16.95 o 
   3   8   1      385.89      300.29      7.76 o 
   4   8   1        0.33        9.81      2.62 o 
   5   8   1       54.59       49.13      5.07 o 
   6   8   1      971.75      942.55     14.64 o 
   7   8   1       14.02        5.61      4.56 o 
   8   8   1      111.08       96.89      7.35 o 
   9   8   1      130.65      111.07      8.23 o 
  10   8   1       56.71       53.31      7.50 o 
  11   8   1        9.53        9.91      5.13 o 
 -11   9   1       63.99       74.11     11.06 o 
 -10   9   1       25.18       25.14      5.90 o 
  -9   9   1      268.21      290.78     12.35 o 
  -8   9   1      122.94      112.95     10.18 o 
  -7   9   1     1195.36     1139.89     17.79 o 
  -6   9   1        8.72       12.44      3.40 o 
  -5   9   1      381.67      320.18     11.55 o 
  -4   9   1      111.32      119.37      5.82 o 
  -3   9   1      188.23      197.51      6.89 o 
  -2   9   1     2176.21     2050.14     27.12 o 
  -1   9   1      976.84     1029.76     12.10 o 
   0   9   1      472.10      436.00     10.25 o 
   1   9   1     1918.01     1863.37     17.37 o 
   2   9   1        4.30        0.75      1.89 o 
   3   9   1      152.00      177.23      6.47 o 
   4   9   1      782.21      709.97     12.46 o 
   5   9   1      453.16      388.21      9.71 o 
   6   9   1      250.84      258.69      8.18 o 
   7   9   1      142.18      116.99     13.86 o 
   8   9   1       46.57       42.42      6.93 o 
   9   9   1       25.57       30.56      5.87 o 
  10   9   1        3.24        4.26      4.66 o 
  11   9   1       11.36       20.53      6.07 o 
 -10  10   1       23.26       31.97      8.97 o 
  -9  10   1       30.56       26.52      8.31 o 
  -8  10   1        7.05        5.49      4.29 o 
  -7  10   1       43.93       48.96      4.92 o 
  -6  10   1      752.36      772.51     14.65 o 
  -5  10   1        2.53        0.61      2.91 o 
  -4  10   1        0.03        4.53      2.90 o 
  -3  10   1       75.51       80.52      5.08 o 
  -2  10   1       47.74       38.14      4.01 o 
  -1  10   1        8.30        7.61      2.90 o 
   0  10   1      927.40      886.15     11.80 o 
   1  10   1       91.78      112.76      4.66 o 
   2  10   1     1322.77     1298.29     23.78 o 
   3  10   1       24.30       19.70      3.40 o 
   4  10   1        2.07        0.15      2.45 o 
   5  10   1      100.83       75.43      5.13 o 
   6  10   1      989.44      926.59     33.41 o 
   7  10   1      206.04      206.51     10.24 o 
   8  10   1       10.75       16.45      5.65 o 
   9  10   1       60.26       60.06      7.28 o 
  10  10   1      108.30      132.23     13.95 o 
  -9  11   1       47.82       47.58      7.35 o 
  -8  11   1        2.62       -0.32      4.59 o 
  -7  11   1       25.56       21.65      4.19 o 
  -6  11   1        3.06        1.18      3.41 o 
  -5  11   1      174.99      197.69      8.11 o 
  -4  11   1       52.16       48.83      5.07 o 
  -3  11   1       21.33       27.74      4.02 o 
  -2  11   1      245.40      235.05      8.01 o 
  -1  11   1       28.62       19.66      3.54 o 
   0  11   1       10.95        7.75      2.45 o 
   1  11   1      220.99      235.77      7.90 o 
   2  11   1      667.72      645.63     12.74 o 
   3  11   1      184.36      204.20     16.83 o 
   4  11   1       76.37       66.69      5.51 o 
   5  11   1      166.75      140.06      6.99 o 
   6  11   1        7.21        0.63      4.12 o 
   7  11   1      129.43      165.78     10.00 o 
   8  11   1       77.83       76.37      7.95 o 
   9  11   1        3.92       12.15      5.60 o 
  -8  12   1      118.93      128.82      9.93 o 
  -7  12   1       18.67       10.28      4.81 o 
  -6  12   1       67.74       51.32      5.38 o 
  -5  12   1      103.91      140.92      7.48 o 
  -4  12   1      244.78      240.63     10.74 o 
  -3  12   1      285.12      302.97     12.92 o 
  -2  12   1        0.10       -0.14      3.12 o 
  -1  12   1      124.45      134.37      6.83 o 
   0  12   1      200.33      233.77     24.44 o 
   1  12   1      862.81      812.80     20.57 o 
   2  12   1     1013.05     1087.23     17.53 o 
   3  12   1       82.13       67.75      5.48 o 
   4  12   1      100.94       96.46      6.19 o 
   5  12   1       13.45        6.76      4.52 o 
   6  12   1       91.41       85.07      7.72 o 
   7  12   1      128.75      143.01     16.33 o 
   8  12   1       65.86       58.21      7.86 o 
  -7  13   1       78.52      106.30     18.51 o 
  -6  13   1       24.88       23.68      6.24 o 
  -5  13   1       19.74       24.97      4.61 o 
  -4  13   1       76.53       75.67      6.11 o 
  -3  13   1      341.14      355.15     10.85 o 
  -2  13   1        1.70        1.45      3.42 o 
  -1  13   1       24.63       23.11      5.16 o 
   0  13   1      250.86      236.87     10.97 o 
   1  13   1      183.08      209.88     10.57 o 
   2  13   1       19.21       19.97      4.07 o 
   3  13   1       58.87       56.83      5.45 o 
   4  13   1      100.03      110.98      6.84 o 
   5  13   1       47.46       47.62      6.71 o 
   6  13   1      261.34      261.68     13.91 o 
   7  13   1        7.06        3.39      5.40 o 
  -5  14   1        1.75        1.96      3.99 o 
  -4  14   1       33.11       33.25      5.20 o 
  -3  14   1       25.08       23.87      4.71 o 
  -2  14   1       25.19       23.52      9.26 o 
  -1  14   1       48.16       42.32      6.40 o 
   0  14   1      161.13      161.05     10.03 o 
   1  14   1      114.79      116.69      8.74 o 
   2  14   1       34.20       38.79      6.32 o 
   3  14   1        0.02        0.11      3.42 o 
   4  14   1       52.33       46.88      7.14 o 
   5  14   1       91.33      108.47      9.40 o 
  -3  15   1       14.31       13.88      5.84 o 
  -2  15   1       42.67       51.50      7.54 o 
  -1  15   1      128.02      119.86     10.30 o 
   0  15   1      112.52      111.63     14.71 o 
   1  15   1      121.83      126.96      9.86 o 
   2  15   1       11.94       20.48      6.20 o 
   3  15   1       62.52       81.73     12.81 o 
 -13   0   2      161.07      187.48     13.95 o 
 -12   0   2      111.12       88.85      9.59 o 
 -11   0   2      546.26      550.38     20.31 o 
 -10   0   2      382.13      308.22     14.62 o 
  -9   0   2      526.40      541.17     17.94 o 
  -8   0   2     2708.72     2497.91     28.23 o 
  -7   0   2      124.55      140.96      5.75 o 
  -6   0   2      787.95      766.19     11.93 o 
  -5   0   2        0.01        2.34      3.65 o 
  -4   0   2      642.91      695.99     14.81 o 
  -3   0   2     3948.28     4332.76     42.62 o 
  -2   0   2    11047.20    11963.05     93.17 o 
  -1   0   2     1518.32     2036.24     17.41 o 
   0   0   2     5187.59     5073.57     57.05 o 
   1   0   2      644.21      751.33      8.48 o 
   2   0   2    13803.20    15000.68    166.69 o 
   3   0   2        3.26        5.32      1.28 o 
   4   0   2      981.36      982.20     20.12 o 
   5   0   2      108.61      141.29      8.54 o 
   6   0   2     4256.64     4420.59     39.86 o 
   7   0   2     2386.82     2468.58     26.74 o 
   8   0   2     2451.19     2390.16     27.28 o 
   9   0   2      650.07      683.63     13.39 o 
 -13   1   2      117.82      102.90     11.01 o 
 -12   1   2      188.23      202.82      9.60 o 
 -11   1   2       81.21       80.39      6.14 o 
 -10   1   2      333.50      351.94     15.14 o 
  -9   1   2        2.66        1.00      2.21 o 
  -8   1   2     1038.02     1054.17     16.20 o 
  -7   1   2     3659.98     3530.48     24.56 o 
  -6   1   2      368.76      342.54      5.42 o 
  -5   1   2       62.44       74.99      2.68 o 
  -4   1   2     4475.22     5109.77     36.40 o 
  -3   1   2     2895.28     3129.07     19.21 o 
  -2   1   2    50085.19    51167.75    398.33 o 
  -1   1   2    15127.32    15833.92    102.52 o 
   0   1   2     4104.09     3928.23     22.42 o 
   1   1   2     1962.28     2217.85     15.89 o 
   2   1   2    22856.87    24551.46    137.91 o 
   3   1   2     1720.32     1735.69     11.80 o 
   4   1   2       17.56       28.98      1.53 o 
   5   1   2       59.58       32.49      1.85 o 
   6   1   2       58.41       27.18      1.97 o 
   7   1   2     3296.98     3411.54     23.90 o 
   8   1   2     1111.62     1116.11     11.85 o 
   9   1   2        0.52        2.51      2.20 o 
  10   1   2        2.36       -1.35      2.94 o 
 -13   2   2        4.77        4.75      6.45 o 
 -12   2   2       12.23        9.18      4.22 o 
 -11   2   2       25.90       18.70      4.56 o 
 -10   2   2      901.65      894.32     17.85 o 
  -9   2   2      564.83      578.42     14.92 o 
  -8   2   2       30.13       37.09      3.31 o 
  -7   2   2       83.46      107.30      4.78 o 
  -6   2   2      762.56      717.61     13.63 o 
  -5   2   2     2474.67     2595.21     17.89 o 
  -4   2   2     1556.30     1304.43     13.95 o 
  -3   2   2     1018.29     1199.58     11.62 o 
  -2   2   2       11.75        7.11      1.16 o 
  -1   2   2      371.81      373.22      4.93 o 
   0   2   2      606.38      630.11      5.35 o 
   1   2   2     1552.37     1784.88     11.72 o 
   2   2   2     2545.88     2723.56     15.23 o 
   3   2   2     1644.37     1697.81     10.91 o 
   4   2   2      127.34      103.05      2.50 o 
   5   2   2       44.85       43.68      2.08 o 
   6   2   2     3785.86     3912.03     25.75 o 
   7   2   2      125.78      159.74      4.21 o 
   8   2   2       16.93       19.60      4.04 o 
   9   2   2       47.19       51.62      5.74 o 
  10   2   2      971.89      984.08     18.34 o 
  12   2   2        1.11        4.56      5.22 o 
  13   2   2        0.05       -6.83      5.51 o 
 -13   3   2       25.60       11.96      7.40 o 
 -12   3   2       26.80       21.93      7.12 o 
 -11   3   2      230.82      251.65     10.34 o 
 -10   3   2       13.80       11.36      7.50 o 
  -9   3   2       36.94       35.43      3.81 o 
  -8   3   2     1564.79     1486.58     17.79 o 
  -7   3   2        6.33        7.40      2.39 o 
  -6   3   2        1.86        4.14      1.93 o 
  -5   3   2     4567.72     4435.54     33.79 o 
  -4   3   2     1495.46     1773.79     20.34 o 
  -3   3   2      234.22      184.93      3.40 o 
  -2   3   2      908.94      908.97      9.68 o 
  -1   3   2      396.02      385.80      4.95 o 
   0   3   2        4.45       14.78      1.14 o 
   1   3   2     2454.78     2332.43     15.35 o 
   2   3   2     4881.62     5058.31     26.57 o 
   3   3   2     2491.09     2535.53     15.32 o 
   4   3   2     2945.60     2932.77     17.67 o 
   5   3   2     3320.08     3248.64     19.81 o 
   6   3   2      233.33      212.58      4.49 o 
   7   3   2      450.64      480.48      7.61 o 
   8   3   2        2.63        9.24      2.67 o 
   9   3   2      184.31      161.31      6.47 o 
  10   3   2       27.48       40.96      4.12 o 
  11   3   2      133.88      147.34      8.63 o 
  12   3   2        1.19        1.14      5.22 o 
 -13   4   2       70.66       70.34     10.35 o 
 -12   4   2       56.69       46.61      8.64 o 
 -11   4   2        8.42        4.84      3.29 o 
 -10   4   2       77.94       72.49      4.98 o 
  -9   4   2      110.49      117.73      5.74 o 
  -8   4   2     1242.69     1313.35     17.10 o 
  -7   4   2      990.61     1021.80     14.09 o 
  -6   4   2       92.37      100.95      3.84 o 
  -5   4   2       39.53       34.99      2.26 o 
  -4   4   2      383.80      408.75      6.49 o 
  -3   4   2      422.71      450.60      5.60 o 
  -2   4   2       39.20       39.46      1.84 o 
  -1   4   2     7402.73     6975.52     40.46 o 
   0   4   2      544.42      577.97      6.54 o 
   1   4   2     3784.57     3723.06     23.15 o 
   2   4   2      132.79      106.36      2.65 o 
   3   4   2     2319.51     2165.38     14.07 o 
   4   4   2      316.61      407.51      6.01 o 
   5   4   2       34.92       12.30      1.61 o 
   6   4   2      836.48      804.31      8.89 o 
   7   4   2      172.50      158.20      4.78 o 
   8   4   2      107.63      106.58      5.32 o 
   9   4   2       19.71       15.53      3.92 o 
  10   4   2       27.48       34.37      3.97 o 
  11   4   2       93.99      111.57      6.26 o 
  12   4   2        0.53        1.23      6.08 o 
 -13   5   2       24.20       22.78      8.26 o 
 -12   5   2        3.50        4.44      4.23 o 
 -11   5   2       52.67       68.36      6.68 o 
 -10   5   2      179.36      211.41      7.74 o 
  -9   5   2      223.49      205.79     12.28 o 
  -8   5   2      461.77      482.42     12.40 o 
  -7   5   2     1308.28     1182.46     15.85 o 
  -6   5   2       40.66       39.54      3.07 o 
  -5   5   2      194.77      186.00      4.51 o 
  -4   5   2     2271.33     2295.64     17.58 o 
  -3   5   2      180.73      222.06      7.82 o 
  -2   5   2     1205.92     1328.39     17.92 o 
  -1   5   2        6.57       21.58      1.65 o 
   0   5   2       20.41       24.49      1.76 o 
   1   5   2      454.74      446.58      5.97 o 
   2   5   2      424.34      417.03      5.24 o 
   3   5   2        9.37        9.92      1.35 o 
   4   5   2      347.96      353.68      5.00 o 
   5   5   2      442.82      410.49      5.65 o 
   6   5   2      704.20      671.59      9.18 o 
   7   5   2     2071.65     1906.36     17.70 o 
   8   5   2      354.85      333.81      8.82 o 
   9   5   2        3.47        6.22      2.79 o 
  10   5   2        1.05       -0.05      2.72 o 
  11   5   2       18.07       22.69      5.08 o 
  12   5   2       54.89       48.41      9.11 o 
 -12   6   2        4.82        4.79      4.51 o 
 -11   6   2        3.09        1.49      4.09 o 
 -10   6   2       73.87       81.03      5.67 o 
  -9   6   2      103.69       94.96      5.58 o 
  -8   6   2      478.90      420.37      9.97 o 
  -7   6   2        1.85        1.42      2.43 o 
  -6   6   2      707.47      675.58     14.45 o 
  -5   6   2     3055.52     2890.51     26.79 o 
  -4   6   2        8.77       10.58      3.41 o 
  -3   6   2      299.12      314.14      5.06 o 
  -2   6   2      370.22      325.73      5.66 o 
  -1   6   2      198.41      242.48      4.72 o 
   0   6   2     1422.79     1465.27     12.77 o 
   1   6   2      943.74      947.74      9.78 o 
   2   6   2     1089.55     1153.90     11.07 o 
   3   6   2      390.67      341.15      5.14 o 
   4   6   2        7.40       17.08      1.76 o 
   5   6   2     1153.02     1315.03     17.04 o 
   6   6   2     1724.57     1607.02     16.70 o 
   7   6   2       71.31       76.10      5.51 o 
   8   6   2        4.76        3.34      3.14 o 
   9   6   2       12.19       12.66      4.84 o 
  10   6   2      162.93      172.94      9.39 o 
  11   6   2       62.28       49.07      6.43 o 
  12   6   2        2.03       -4.08      6.55 o 
 -12   7   2       64.34       56.05      8.12 o 
 -11   7   2      162.41      186.64     11.58 o 
 -10   7   2       71.67       64.96      5.32 o 
  -9   7   2      231.28      221.55     11.72 o 
  -8   7   2       72.50       91.26      5.60 o 
  -7   7   2      279.94      225.31      7.59 o 
  -6   7   2      868.34      887.03     17.91 o 
  -5   7   2      874.37      765.15     12.46 o 
  -4   7   2     3832.75     3593.03     31.51 o 
  -3   7   2     1455.18     1396.00     18.07 o 
  -2   7   2       21.62       20.63      2.10 o 
  -1   7   2      605.97      626.93      9.94 o 
   0   7   2      487.35      581.84      7.85 o 
   1   7   2      255.35      242.43      5.21 o 
   2   7   2      565.07      503.83      7.34 o 
   3   7   2     1775.62     1684.40     15.00 o 
   4   7   2     2822.60     2811.21     22.45 o 
   5   7   2       83.62       96.67      4.19 o 
   6   7   2     1343.58     1223.24     13.95 o 
   7   7   2       30.97       35.65      4.76 o 
   8   7   2      130.46      121.98      7.55 o 
   9   7   2      203.74      244.47     15.71 o 
  10   7   2        3.38        7.17      5.08 o 
  11   7   2      156.54      146.78     17.61 o 
  12   7   2       29.14       26.58      6.10 o 
 -11   8   2       22.95       22.02      5.66 o 
 -10   8   2       42.87       48.90      6.60 o 
  -9   8   2      733.00      759.20     14.97 o 
  -8   8   2       18.19       12.92      3.64 o 
  -7   8   2      481.22      511.25     11.39 o 
  -6   8   2      158.77      149.30      6.66 o 
  -5   8   2      247.36      277.40      8.41 o 
  -4   8   2       29.81       24.51      3.29 o 
  -3   8   2      174.34      198.63      6.50 o 
  -2   8   2        2.85        7.44      2.46 o 
  -1   8   2     6238.29     6121.92     48.76 o 
   0   8   2        4.21        5.79      2.26 o 
   1   8   2      656.17      603.12      8.63 o 
   2   8   2      484.15      489.25      7.79 o 
   3   8   2      988.58      902.09     12.37 o 
   4   8   2      757.97      685.52     14.29 o 
   5   8   2      298.56      345.54      7.36 o 
   6   8   2        0.24        0.70      3.61 o 
   7   8   2       91.76       98.18      7.21 o 
   8   8   2       19.50       20.00      4.98 o 
   9   8   2      777.42      749.04     24.35 o 
  10   8   2      273.13      306.54     14.00 o 
  11   8   2       18.56       23.88      6.03 o 
 -11   9   2       66.80       79.42     14.10 o 
 -10   9   2       20.80       21.07      5.81 o 
  -9   9   2       17.64       13.74      4.12 o 
  -8   9   2       85.01       90.41      6.12 o 
  -7   9   2        5.09        2.61      3.20 o 
  -6   9   2       42.96       60.59      6.92 o 
  -5   9   2      625.22      597.10     12.22 o 
  -4   9   2       23.89       36.79      3.98 o 
  -3   9   2      272.42      343.29      8.68 o 
  -2   9   2      114.16      106.81      6.56 o 
  -1   9   2        3.41        6.74      2.26 o 
   0   9   2     1765.36     1694.46     16.40 o 
   1   9   2      512.46      457.27      8.05 o 
   2   9   2      612.00      535.11      8.67 o 
   3   9   2      571.70      570.96     14.67 o 
   4   9   2        3.66        6.09      3.35 o 
   5   9   2      233.68      263.62      8.43 o 
   6   9   2       65.50       59.60      6.07 o 
   7   9   2        0.14        2.72      3.85 o 
   8   9   2      167.60      122.76      8.67 o 
   9   9   2       40.37       50.33      6.67 o 
  10   9   2        3.84        5.19      5.70 o 
  11   9   2       22.42       16.02      6.27 o 
 -10  10   2       60.11       67.89      7.81 o 
  -9  10   2      222.64      241.06     11.95 o 
  -8  10   2        1.04        3.39      3.39 o 
  -7  10   2       43.85       52.51      6.56 o 
  -6  10   2      297.28      278.40      9.95 o 
  -5  10   2        4.19        8.35      3.15 o 
  -4  10   2      169.09      111.50      6.68 o 
  -3  10   2       22.52       42.86      6.86 o 
  -2  10   2     1278.87     1115.35     16.38 o 
  -1  10   2        2.42        4.19      2.71 o 
   0  10   2       48.01       70.78      3.98 o 
   1  10   2        3.09       10.53      2.48 o 
   2  10   2     1044.02     1159.38     16.51 o 
   3  10   2        3.29       19.11      4.15 o 
   4  10   2        6.66       13.29      3.83 o 
   5  10   2       57.67       55.26      6.03 o 
   6  10   2      359.55      367.12     20.17 o 
   7  10   2        0.07        1.36      3.51 o 
   8  10   2       29.64       38.65      6.00 o 
   9  10   2        0.10       -6.03      4.02 o 
  10  10   2       94.39       95.56     11.96 o 
  -9  11   2      301.98      291.74     18.18 o 
  -8  11   2        0.04       -5.21      4.33 o 
  -7  11   2        0.04        1.65      3.42 o 
  -6  11   2       10.65       -0.32      4.91 o 
  -5  11   2       13.75        6.18      3.59 o 
  -4  11   2     1939.63     2099.07     43.61 o 
  -3  11   2      694.62      628.56     13.04 o 
  -2  11   2      242.55      244.31      8.29 o 
  -1  11   2      750.90      730.94     13.56 o 
   0  11   2      100.41      110.39      5.72 o 
   1  11   2      530.38      529.10     15.17 o 
   2  11   2      350.05      359.17      9.58 o 
   3  11   2      176.79      169.72      7.16 o 
   4  11   2      631.92      674.27     13.36 o 
   5  11   2      250.86      233.74     10.57 o 
   6  11   2      459.18      445.69     14.83 o 
   7  11   2       26.28       28.89      7.69 o 
   8  11   2       49.39       42.80      6.65 o 
   9  11   2      112.91      123.06     22.21 o 
  -8  12   2      149.01      172.36     11.28 o 
  -7  12   2       37.07       32.43      5.10 o 
  -6  12   2        1.15        1.98      3.53 o 
  -5  12   2      114.96      124.54      7.05 o 
  -4  12   2      120.95      113.39      9.88 o 
  -3  12   2      352.81      372.57     13.51 o 
  -2  12   2      841.08      849.60     17.89 o 
  -1  12   2        3.35        3.70      3.54 o 
   0  12   2       63.32       74.32      5.48 o 
   1  12   2        1.34       -0.92      3.02 o 
   2  12   2      329.14      328.29     13.61 o 
   3  12   2      544.24      546.64     12.47 o 
   4  12   2        0.82        9.78      4.16 o 
   5  12   2        2.63        1.13      4.79 o 
   6  12   2        5.01        5.28      5.22 o 
   7  12   2      143.87      136.51      9.56 o 
   8  12   2      174.70      213.18     12.11 o 
  -7  13   2       14.73       12.65      7.21 o 
  -6  13   2       16.06       10.63      4.40 o 
  -5  13   2       62.65       42.24      7.81 o 
  -4  13   2       18.33       20.99      4.40 o 
  -3  13   2        0.73        4.79      3.65 o 
  -2  13   2        1.47        1.19      3.36 o 
  -1  13   2        8.22        4.65      3.53 o 
   0  13   2       15.02       12.57      5.03 o 
   1  13   2        4.59       11.34      8.40 o 
   2  13   2        2.78        1.22      3.20 o 
   3  13   2       11.55        3.60      3.59 o 
   4  13   2       11.15        2.43      4.56 o 
   5  13   2        6.01        4.60      6.12 o 
   6  13   2        4.11        8.22      4.89 o 
   7  13   2       14.86        9.88      5.62 o 
  -5  14   2        2.31       11.40      4.52 o 
  -4  14   2       17.77       17.53      4.68 o 
  -3  14   2       48.30       58.57      5.88 o 
  -2  14   2       95.68      124.07      7.47 o 
  -1  14   2       70.34       50.87      6.88 o 
   0  14   2        0.03        2.48      4.50 o 
   1  14   2       69.45       69.85      7.93 o 
   2  14   2       45.89       35.62      6.25 o 
   3  14   2       14.47       16.85      5.74 o 
   4  14   2        2.23        3.99      4.86 o 
   5  14   2       12.82        9.52     12.06 o 
  -3  15   2       41.55       51.07      6.09 o 
  -2  15   2      222.61      230.29     18.13 o 
  -1  15   2        2.37        6.62      5.25 o 
   0  15   2      360.17      399.16     22.69 o 
   1  15   2        5.81        8.04      5.35 o 
   2  15   2      142.07      160.33     16.14 o 
 -13   1   3       23.41       31.37      5.74 o 
 -12   1   3       12.49        4.75      3.82 o 
 -11   1   3       29.41       28.32      8.73 o 
 -10   1   3        6.66        0.05      3.35 o 
  -9   1   3       80.26       73.01      4.40 o 
  -8   1   3      725.19      738.61     11.49 o 
  -7   1   3        0.05        0.74      1.61 o 
  -6   1   3      174.58      168.69      4.05 o 
  -5   1   3      205.12      219.56      4.14 o 
  -4   1   3       57.29       70.51      2.45 o 
  -3   1   3     4055.63     4128.89     24.71 o 
  -2   1   3    20618.20    20972.32    116.46 o 
  -1   1   3    10500.44    11489.22     62.66 o 
   0   1   3     6164.05     6325.57     31.72 o 
   1   1   3     3526.52     3789.45     24.20 o 
   2   1   3     5858.46     5678.74     32.64 o 
   3   1   3      768.90      742.05      6.71 o 
   4   1   3     2323.62     2499.05     19.81 o 
   5   1   3     3944.56     4356.08     38.50 o 
   6   1   3     1270.11     1340.42     11.90 o 
   7   1   3     1401.40     1299.17     18.29 o 
   8   1   3      403.65      393.36     10.23 o 
   9   1   3        2.01        1.40      2.77 o 
  10   1   3      332.82      337.36     15.47 o 
  13   1   3       15.56       30.57      8.35 o 
 -13   2   3      196.24      205.95     12.29 o 
 -12   2   3      221.86      242.79     15.33 o 
 -11   2   3       91.96       89.34      6.91 o 
 -10   2   3       52.88       49.46      5.49 o 
  -9   2   3      686.89      641.43     11.91 o 
  -8   2   3      267.20      226.85      6.57 o 
  -7   2   3      529.85      542.92      9.54 o 
  -6   2   3     1650.46     1678.27     20.03 o 
  -5   2   3     4303.30     4153.38     26.32 o 
  -4   2   3       43.17       43.98      2.59 o 
  -3   2   3     9790.22    10156.70     65.05 o 
  -2   2   3      975.13     1116.06     10.74 o 
  -1   2   3     6840.65     8026.84     43.87 o 
   0   2   3       88.09      152.43      3.89 o 
   1   2   3      459.19      646.65      6.30 o 
   2   2   3       61.88       44.47      2.03 o 
   3   2   3     3294.54     3539.44     19.75 o 
   4   2   3    12429.36    12962.98     69.12 o 
   5   2   3     2543.91     2503.11     16.16 o 
   6   2   3      383.54      364.53      5.31 o 
   7   2   3      439.77      429.29      7.80 o 
   8   2   3        4.77        1.51      1.90 o 
   9   2   3       23.79       31.73      3.69 o 
  10   2   3       42.23       45.51      5.47 o 
  11   2   3      275.88      290.47     13.95 o 
  12   2   3       31.48       31.33      7.97 o 
  13   2   3      100.48      111.06     12.72 o 
 -13   3   3        0.13        7.69      6.83 o 
 -12   3   3       52.13       58.76      6.64 o 
 -11   3   3      651.29      642.97     16.24 o 
 -10   3   3      101.00      121.91      6.03 o 
  -9   3   3      161.52      166.83      6.38 o 
  -8   3   3       42.86       41.29      4.27 o 
  -7   3   3        1.36        4.45      2.35 o 
  -6   3   3     2301.40     2396.92     35.97 o 
  -5   3   3      557.38      539.00     11.75 o 
  -4   3   3     2421.94     2194.42     19.57 o 
  -3   3   3      105.93      140.68      4.04 o 
  -2   3   3      279.48      314.15      4.17 o 
  -1   3   3      113.63      120.22      2.69 o 
   0   3   3     1155.11     1223.17     13.91 o 
   1   3   3     2875.81     2903.38     16.76 o 
   2   3   3     5593.07     5525.05     29.03 o 
   3   3   3     1970.48     2056.00     13.24 o 
   4   3   3     2349.13     2509.93     15.86 o 
   5   3   3       77.19       76.49      5.22 o 
   6   3   3      940.05      866.08      8.56 o 
   7   3   3     1118.45     1082.80     12.00 o 
   8   3   3      143.07      151.93      5.99 o 
   9   3   3      491.37      465.21     11.19 o 
  10   3   3      338.65      299.16      8.77 o 
  11   3   3       11.02        9.87      4.50 o 
  12   3   3        1.66       -0.85      5.03 o 
  13   3   3        0.44        0.57      6.08 o 
 -13   4   3        2.74        4.65      6.08 o 
 -12   4   3      216.28      238.95     10.84 o 
 -11   4   3       58.49       54.11      5.12 o 
 -10   4   3        3.09       12.06      3.27 o 
  -9   4   3       26.83       42.24      4.15 o 
  -8   4   3       38.21       34.68      5.88 o 
  -7   4   3      931.65      897.41     13.29 o 
  -6   4   3     2248.18     2252.15     26.84 o 
  -5   4   3      854.44      798.63      9.05 o 
  -4   4   3      572.20      572.04      8.95 o 
  -3   4   3       24.88       41.23      2.66 o 
  -2   4   3      155.95      187.56      4.52 o 
  -1   4   3     2566.95     2941.50     20.15 o 
   0   4   3    18473.17    17655.37     94.79 o 
   1   4   3      433.66      473.65      6.59 o 
   2   4   3    13237.12    13958.64     89.50 o 
   3   4   3     4372.53     4279.21     24.26 o 
   4   4   3     2534.93     2520.09     16.42 o 
   5   4   3     4215.18     4192.18     24.85 o 
   6   4   3      466.33      406.29      5.81 o 
   7   4   3      392.59      464.92      9.53 o 
   8   4   3     1393.19     1414.80     25.18 o 
   9   4   3     1234.03     1110.19     16.62 o 
  10   4   3      341.68      388.92     10.23 o 
  11   4   3      160.21      155.20      9.09 o 
  12   4   3       41.32       50.47     16.47 o 
 -13   5   3        0.21       -2.09      6.17 o 
 -12   5   3       46.27       45.85      8.64 o 
 -11   5   3      153.79      138.81      6.97 o 
 -10   5   3      395.45      414.35     10.63 o 
  -9   5   3        0.30        2.51      2.99 o 
  -8   5   3       56.13       67.17      4.68 o 
  -7   5   3       24.65       45.90      3.92 o 
  -6   5   3       13.54       21.50      2.94 o 
  -5   5   3      501.18      426.27      8.48 o 
  -4   5   3     1926.28     2173.17     20.94 o 
  -3   5   3        6.05       10.37      2.13 o 
  -2   5   3      386.84      337.85      5.08 o 
  -1   5   3      799.02      842.70     10.51 o 
   0   5   3     3266.03     3414.43     22.63 o 
   1   5   3     1417.59     1125.99     10.33 o 
   2   5   3      223.98      241.49      4.09 o 
   3   5   3     2084.13     2109.03     14.59 o 
   4   5   3     2098.22     2181.74     15.26 o 
   5   5   3      100.21       77.07      2.85 o 
   6   5   3      505.96      484.88      9.65 o 
   7   5   3     1638.14     1617.32     19.55 o 
   8   5   3      160.72      157.18      6.39 o 
   9   5   3      926.52      927.85     15.40 o 
  10   5   3       14.21       11.83      3.54 o 
  11   5   3       45.04       55.63      9.21 o 
  12   5   3       16.96        1.33      6.27 o 
 -12   6   3        0.36       -4.72      3.96 o 
 -11   6   3        0.19        0.53      3.23 o 
 -10   6   3       40.33       41.63      4.72 o 
  -9   6   3      558.04      581.78     12.33 o 
  -8   6   3      313.91      306.62      8.82 o 
  -7   6   3      237.06      213.43      7.14 o 
  -6   6   3      152.45      147.19      5.96 o 
  -5   6   3      340.43      316.69      7.85 o 
  -4   6   3     3405.82     3185.86     28.26 o 
  -3   6   3       36.78       40.49      5.02 o 
  -2   6   3      465.66      558.16      7.10 o 
  -1   6   3      306.15      403.83      6.09 o 
   0   6   3     1493.23     1405.03     13.73 o 
   1   6   3      705.72      658.74      8.01 o 
   2   6   3      421.54      473.08      6.78 o 
   3   6   3     1091.58     1064.49      9.81 o 
   4   6   3     1995.20     1934.56     14.65 o 
   5   6   3     1888.93     1688.17     15.80 o 
   6   6   3       13.07       11.74      3.04 o 
   7   6   3       35.40       56.27      7.58 o 
   8   6   3       32.22       32.13      3.93 o 
   9   6   3      403.11      453.30     11.00 o 
  10   6   3      107.67      132.02      8.40 o 
  11   6   3      229.28      252.17     13.15 o 
  12   6   3       52.01       72.05     11.30 o 
 -12   7   3        9.53        4.06      5.13 o 
 -11   7   3       74.41       81.66      7.64 o 
 -10   7   3      115.64      116.38      6.71 o 
  -9   7   3      218.82      277.99     10.28 o 
  -8   7   3      374.82      346.53      9.59 o 
  -7   7   3       21.89       25.83      3.59 o 
  -6   7   3      937.41      803.00     25.78 o 
  -5   7   3      340.02      336.86      8.48 o 
  -4   7   3     2910.12     2894.10     27.34 o 
  -3   7   3     2319.08     2083.36     25.25 o 
  -2   7   3     2884.09     2964.35     53.98 o 
  -1   7   3      307.79      283.26      5.56 o 
   0   7   3       18.13       15.84      1.90 o 
   1   7   3     4205.73     4226.32     28.71 o 
   2   7   3       58.14       87.13      3.48 o 
   3   7   3       28.50       47.66      3.24 o 
   4   7   3      178.93      213.09      4.78 o 
   5   7   3        4.22        3.15      2.08 o 
   6   7   3     1324.58     1184.44     33.04 o 
   7   7   3       82.66       75.93      6.24 o 
   8   7   3        6.28        3.83      3.89 o 
   9   7   3      215.55      260.09     13.76 o 
  10   7   3       16.16       13.13     14.00 o 
  11   7   3      149.83      145.27     12.91 o 
  12   7   3        8.89       -2.37      6.93 o 
 -11   8   3        9.82       10.87      9.26 o 
 -10   8   3       69.20       77.76      6.16 o 
  -9   8   3      386.40      403.16     11.25 o 
  -8   8   3      312.04      276.63      9.02 o 
  -7   8   3       22.83       31.54      3.97 o 
  -6   8   3      220.92      252.43      7.98 o 
  -5   8   3       57.48       40.95      4.07 o 
  -4   8   3       69.93       78.45      9.72 o 
  -3   8   3      156.08      148.76      5.90 o 
  -2   8   3      934.47      801.22     12.53 o 
  -1   8   3     1308.40     1334.77     13.56 o 
   0   8   3       67.85       48.92      3.06 o 
   1   8   3      519.56      453.51      8.82 o 
   2   8   3      134.52      167.87      4.89 o 
   3   8   3      249.73      186.06      5.16 o 
   4   8   3        6.89       26.09      2.77 o 
   5   8   3        2.89       -4.25      3.22 o 
   6   8   3        8.23       17.21      3.52 o 
   7   8   3      183.93      177.57      8.86 o 
   8   8   3      221.26      214.65     18.61 o 
   9   8   3       94.19       93.74      7.74 o 
  10   8   3       14.31       12.02      5.35 o 
  11   8   3       39.62       35.83      6.49 o 
 -11   9   3       34.91       41.30      7.13 o 
 -10   9   3       51.66       59.76      7.24 o 
  -9   9   3        0.14        3.03      5.05 o 
  -8   9   3      156.14      175.53      7.91 o 
  -7   9   3        5.33       13.34      3.65 o 
  -6   9   3      176.09      153.28      8.15 o 
  -5   9   3      414.66      417.01     13.24 o 
  -4   9   3      205.28      213.33      7.32 o 
  -3   9   3      228.13      198.94      7.24 o 
  -2   9   3      316.00      268.34      7.78 o 
  -1   9   3     1829.97     1749.78     28.33 o 
   0   9   3      633.22      622.93      9.39 o 
   1   9   3     1219.77     1149.54     13.14 o 
   2   9   3      253.59      281.17      6.48 o 
   3   9   3      766.78      687.44     12.89 o 
   4   9   3      620.19      643.96     11.80 o 
   5   9   3     1095.29     1052.85     25.16 o 
   6   9   3      274.90      243.49     10.37 o 
   7   9   3      914.19      954.80     20.66 o 
   8   9   3       68.10       70.32      7.59 o 
   9   9   3        0.13       -4.73      3.82 o 
  10   9   3       13.21        2.97      4.56 o 
  11   9   3       78.92       85.64     16.66 o 
 -10  10   3       28.70       22.92     10.82 o 
  -9  10   3      395.38      401.43     11.97 o 
  -8  10   3       18.82       16.44      4.19 o 
  -7  10   3      125.22      118.47      6.79 o 
  -6  10   3      497.18      507.62     12.19 o 
  -5  10   3        2.38        2.81      2.93 o 
  -4  10   3      186.71      201.91      7.65 o 
  -3  10   3        5.53        9.82      3.11 o 
  -2  10   3      707.69      712.37     13.00 o 
  -1  10   3      259.17      231.58      9.02 o 
   0  10   3     2538.38     2400.60     24.31 o 
   1  10   3      342.14      319.77      7.22 o 
   2  10   3       35.16       41.06      3.91 o 
   3  10   3      190.65      174.68      6.69 o 
   4  10   3       17.56       21.13      4.46 o 
   5  10   3      678.27      660.35     17.56 o 
   6  10   3       87.54      103.41      7.85 o 
   7  10   3        2.36        8.48      4.27 o 
   8  10   3        1.63       -4.77      3.18 o 
   9  10   3       99.18       99.87     12.34 o 
  10  10   3        7.96        5.91      5.15 o 
  -9  11   3        0.11       -1.58      4.98 o 
  -8  11   3       49.84       56.54      5.78 o 
  -7  11   3       66.29       67.51      5.86 o 
  -6  11   3       44.29       44.64      5.06 o 
  -5  11   3        0.29       -2.71      3.32 o 
  -4  11   3       64.68       63.25      5.65 o 
  -3  11   3       62.02       55.32      4.94 o 
  -2  11   3      445.30      395.16     10.26 o 
  -1  11   3      111.86      111.02      5.99 o 
   0  11   3        2.69       -0.59      2.67 o 
   1  11   3      114.90      107.31      5.32 o 
   2  11   3       78.46       57.06      4.60 o 
   3  11   3       25.46       24.92      3.85 o 
   4  11   3      284.67      298.87     11.65 o 
   5  11   3       70.58       69.17      6.70 o 
   6  11   3        4.96        5.24      4.42 o 
   7  11   3       16.65       11.53      4.79 o 
   8  11   3        0.46        2.30      4.40 o 
   9  11   3       51.95       54.95      7.62 o 
  -8  12   3        0.01        4.20      5.05 o 
  -7  12   3      178.81      183.77     12.39 o 
  -6  12   3      171.96      193.11      8.80 o 
  -5  12   3       38.68       37.00      4.97 o 
  -4  12   3      109.12      121.55      6.99 o 
  -3  12   3        5.71        4.53      3.40 o 
  -2  12   3      496.16      450.72     11.56 o 
  -1  12   3      407.58      452.93     11.36 o 
   0  12   3      572.14      526.50     11.95 o 
   1  12   3        2.27       -1.14      3.69 o 
   2  12   3       87.15       82.29      6.49 o 
   3  12   3      119.99       96.73      7.45 o 
   4  12   3      602.38      679.64     17.84 o 
   5  12   3      167.38      146.00      9.40 o 
   6  12   3       52.60       64.57      7.38 o 
   7  12   3      103.07      102.00      8.67 o 
   8  12   3        1.00        1.92      5.37 o 
  -7  13   3       44.37       37.16      5.78 o 
  -6  13   3      173.37      219.44     11.95 o 
  -5  13   3       66.35       59.70      6.09 o 
  -4  13   3       62.79       80.03      7.00 o 
  -3  13   3      376.49      359.51     11.05 o 
  -2  13   3       23.39       30.30      4.68 o 
  -1  13   3      222.61      272.89      9.63 o 
   0  13   3       72.89       71.31      7.08 o 
   1  13   3       11.49       15.40      4.95 o 
   2  13   3       36.85       41.27      5.97 o 
   3  13   3      351.80      386.20     25.25 o 
   4  13   3       20.13       26.86      5.60 o 
   5  13   3       16.19       27.44      5.92 o 
   6  13   3       43.99       54.30      7.07 o 
   7  13   3        0.00        3.28      5.39 o 
  -5  14   3       39.80       48.04      5.99 o 
  -4  14   3       11.08        9.36      4.32 o 
  -3  14   3        0.24       -2.34      3.50 o 
  -2  14   3      198.68      220.68      9.30 o 
  -1  14   3       71.60       77.15      7.82 o 
   0  14   3      115.90      126.85     14.00 o 
   1  14   3       27.22       30.74      6.45 o 
   2  14   3        0.45        2.18      6.55 o 
   3  14   3        0.04        7.21      6.83 o 
   4  14   3       26.78       23.78     10.16 o 
   5  14   3      100.42      100.15     10.44 o 
  -2  15   3      158.73      172.75     11.20 o 
  -1  15   3      107.79       99.53      9.19 o 
   0  15   3       75.67       96.25     19.46 o 
   1  15   3      117.64      103.54     10.06 o 
   2  15   3       64.21       66.83     11.77 o 
 -13   0   4        0.47       -5.51      4.65 o 
 -12   0   4       20.24       27.05      7.40 o 
 -11   0   4       46.59       52.68      7.78 o 
 -10   0   4       90.60      105.46      9.78 o 
  -9   0   4      147.06      118.09      9.87 o 
  -8   0   4      217.40      241.04      7.80 o 
  -7   0   4      398.29      382.82     10.11 o 
  -6   0   4     2577.86     2547.00     47.79 o 
  -5   0   4      619.62      630.64     10.40 o 
  -4   0   4    17529.88    18586.64    139.50 o 
  -3   0   4      897.02      896.37     12.81 o 
  -2   0   4     1041.92     1138.97     12.81 o 
  -1   0   4        2.35        5.32      2.33 o 
   0   0   4    92848.22    93518.04    932.93 o 
   1   0   4    36965.55    37646.75    567.89 o 
   2   0   4        5.65       10.13      1.91 o 
   3   0   4     5537.43     5904.00     50.90 o 
   4   0   4     8687.74     9051.45    128.24 o 
   5   0   4     4269.22     4176.55     53.21 o 
   6   0   4      621.12      538.29      9.78 o 
   7   0   4     1928.53     1942.49     22.62 o 
   8   0   4      982.58      990.07     23.83 o 
   9   0   4       48.60       54.20      7.02 o 
 -13   1   4       35.87       29.87      5.84 o 
 -12   1   4       79.97       69.89      7.31 o 
 -11   1   4       11.60        3.95      3.79 o 
 -10   1   4      240.84      247.73     10.03 o 
  -9   1   4       28.16       27.39      4.70 o 
  -8   1   4        3.55        1.83      2.22 o 
  -7   1   4       37.88       44.16      2.62 o 
  -6   1   4     1034.27      963.80      9.95 o 
  -5   1   4      131.05      115.48      3.33 o 
  -4   1   4     2521.86     2552.10     17.60 o 
  -3   1   4     2072.76     2070.54     14.52 o 
  -2   1   4     3984.29     4196.02     24.99 o 
  -1   1   4      114.23      114.33      2.81 o 
   0   1   4     2625.44     2855.46     14.55 o 
   1   1   4        6.61        1.66      1.07 o 
   2   1   4        0.72        3.48      1.32 o 
   3   1   4     4876.92     4780.89     29.15 o 
   4   1   4     2960.66     3380.16     19.55 o 
   5   1   4     1081.23     1256.59      9.89 o 
   6   1   4      642.14      569.90      6.62 o 
   7   1   4       37.86       26.86      2.69 o 
   8   1   4        5.01        2.48      2.17 o 
   9   1   4        7.43        7.19      3.18 o 
  10   1   4      315.40      332.05     15.66 o 
  11   1   4       24.57       24.30      7.31 o 
  12   1   4       20.19       12.63      6.55 o 
  13   1   4      105.90      139.35     14.33 o 
 -13   2   4      219.28      204.38     12.81 o 
 -12   2   4       59.77       76.49      7.13 o 
 -11   2   4        2.57        2.30      6.08 o 
 -10   2   4       89.32      103.67      6.94 o 
  -9   2   4       25.66       33.96      3.77 o 
  -8   2   4       11.40       11.15      2.71 o 
  -7   2   4     1209.53     1202.63     15.11 o 
  -6   2   4        6.07        8.75      1.66 o 
  -5   2   4      169.61      181.67      3.90 o 
  -4   2   4       19.68       14.15      2.85 o 
  -3   2   4     1372.45     1464.51     16.22 o 
  -2   2   4      182.34      187.28      3.35 o 
  -1   2   4        0.94        2.53      0.92 o 
   0   2   4       29.65       17.74      2.00 o 
   1   2   4     2806.93     2817.59     19.44 o 
   2   2   4     1463.96     1582.97     12.29 o 
   3   2   4      499.89      636.41      7.61 o 
   4   2   4       67.15       78.60      2.44 o 
   5   2   4      168.24      144.65      5.21 o 
   6   2   4       70.80       71.91      3.42 o 
   7   2   4      216.80      253.44      9.25 o 
   8   2   4        0.12       -0.82      1.84 o 
   9   2   4       31.29       38.04      9.73 o 
  10   2   4      237.59      286.09     19.22 o 
  11   2   4       61.34       59.95      6.46 o 
  12   2   4        0.73        5.70      5.70 o 
  13   2   4       66.20       61.80     10.92 o 
 -13   3   4        0.31       -3.72      4.26 o 
 -12   3   4       14.94       27.07     10.44 o 
 -11   3   4       32.21       33.24      5.17 o 
 -10   3   4      300.94      273.92      8.40 o 
  -9   3   4      117.15      118.44      5.80 o 
  -8   3   4      197.50      225.23     11.81 o 
  -7   3   4     1921.38     1947.06     20.85 o 
  -6   3   4      975.06     1008.68     13.39 o 
  -5   3   4      452.04      419.12     11.97 o 
  -4   3   4        1.97        3.43      1.68 o 
  -3   3   4     6848.70     6575.64     45.45 o 
  -2   3   4     9794.43    10309.55     56.71 o 
  -1   3   4     1177.60     1077.02      9.76 o 
   0   3   4      329.05      415.62      5.07 o 
   1   3   4     1046.62     1022.09      7.96 o 
   2   3   4     1951.50     1878.00     13.50 o 
   3   3   4     1049.90      875.60      7.38 o 
   4   3   4     2316.67     2557.19     16.23 o 
   5   3   4      308.47      247.56      4.14 o 
   6   3   4     1137.45     1227.38     12.60 o 
   7   3   4     2809.29     2924.48     23.12 o 
   8   3   4     2161.75     2016.11     22.34 o 
   9   3   4       41.36       41.07      4.16 o 
  10   3   4      101.20      113.36      7.85 o 
  11   3   4       20.72       26.37      7.21 o 
  12   3   4       13.86       17.38      5.17 o 
  13   3   4      170.99      212.06     16.52 o 
 -13   4   4       23.82        0.19      6.45 o 
 -12   4   4       42.00       37.03      6.50 o 
 -11   4   4        2.40        0.82      3.05 o 
 -10   4   4       20.02       16.13      3.62 o 
  -9   4   4     1014.56     1025.88     20.36 o 
  -8   4   4       44.35       42.70      3.97 o 
  -7   4   4      590.80      608.26     10.99 o 
  -6   4   4      370.40      394.41      8.54 o 
  -5   4   4        3.79        2.15      1.95 o 
  -4   4   4        3.67        7.81      1.32 o 
  -3   4   4     1137.67     1237.05     13.70 o 
  -2   4   4     7009.21     7254.91     41.91 o 
  -1   4   4     1015.46      978.26     10.89 o 
   0   4   4       63.44       69.40      2.55 o 
   1   4   4      203.60      211.99      3.66 o 
   2   4   4       62.27       65.63      2.36 o 
   3   4   4       83.74       63.49      2.40 o 
   4   4   4      422.20      401.10      5.24 o 
   5   4   4        4.77       11.62      1.63 o 
   6   4   4      351.20      380.28      7.28 o 
   7   4   4      829.21      816.69     18.94 o 
   8   4   4        3.46        2.65      2.66 o 
   9   4   4      299.68      288.53     19.43 o 
  10   4   4       75.23       94.90      7.38 o 
  11   4   4      148.21      153.48      9.43 o 
  12   4   4      218.48      246.55     18.89 o 
 -13   5   4        0.02       -3.42      6.45 o 
 -12   5   4        1.51        5.23      4.38 o 
 -11   5   4       42.71       35.16      4.50 o 
 -10   5   4       12.48        8.54      3.26 o 
  -9   5   4      620.59      638.11     12.69 o 
  -8   5   4       20.11        2.31      2.71 o 
  -7   5   4        2.10       -1.85      2.25 o 
  -6   5   4     1151.90     1266.20     16.33 o 
  -5   5   4      138.41      129.41      5.08 o 
  -4   5   4        3.76        2.29      1.89 o 
  -3   5   4        0.05        3.91      1.25 o 
  -2   5   4     2399.48     2243.32     22.83 o 
  -1   5   4     3959.63     3930.03     25.63 o 
   0   5   4     2097.38     2184.35     16.41 o 
   1   5   4      997.28      937.81      9.42 o 
   2   5   4      522.59      499.81      6.04 o 
   3   5   4     3037.32     3466.84     21.39 o 
   4   5   4     1628.61     1487.98     11.94 o 
   5   5   4      893.64      806.66     12.50 o 
   6   5   4      504.39      572.30     10.69 o 
   7   5   4      829.11      807.16     13.40 o 
   8   5   4      442.89      439.86     10.59 o 
   9   5   4       14.32        7.85      3.36 o 
  10   5   4      138.41      148.09      8.99 o 
  11   5   4      142.43      155.69      9.60 o 
  12   5   4        0.10       -0.38      6.36 o 
 -12   6   4       34.61       33.16      4.92 o 
 -11   6   4        4.34        8.27      6.02 o 
 -10   6   4       26.72       20.13      4.86 o 
  -9   6   4       66.65       54.77      4.93 o 
  -8   6   4       34.37       47.02      4.40 o 
  -7   6   4      387.33      340.51      8.99 o 
  -6   6   4      175.81      184.33      6.64 o 
  -5   6   4       71.25       77.30      4.43 o 
  -4   6   4       56.75       66.37      3.93 o 
  -3   6   4      766.47      745.57     11.31 o 
  -2   6   4       34.76       48.69      2.46 o 
  -1   6   4       28.28       27.97      2.89 o 
   0   6   4        8.22        7.33      1.54 o 
   1   6   4      933.44      888.58      9.66 o 
   2   6   4      222.36      257.10      5.10 o 
   3   6   4      477.61      473.86      6.36 o 
   4   6   4      781.80      731.76      8.19 o 
   5   6   4       27.91       19.85      2.44 o 
   6   6   4       70.91       96.84      6.38 o 
   7   6   4      432.44      490.54     10.82 o 
   8   6   4        6.49       12.89      3.24 o 
   9   6   4       30.78       34.32      4.66 o 
  10   6   4       90.92       96.74      6.64 o 
  11   6   4      258.62      278.32     17.94 o 
  12   6   4       60.04       53.44     10.63 o 
 -12   7   4      109.24      105.05      9.09 o 
 -11   7   4       39.62       46.86      5.36 o 
 -10   7   4        1.44       -0.49      3.25 o 
  -9   7   4      222.42      242.46      8.70 o 
  -8   7   4       22.51       24.22      3.81 o 
  -7   7   4        1.32       -0.30      2.69 o 
  -6   7   4      117.94       73.86      8.10 o 
  -5   7   4      177.18      177.65      6.56 o 
  -4   7   4        0.00        2.61      3.14 o 
  -3   7   4     2477.31     2321.41     23.31 o 
  -2   7   4       37.48       26.60      2.25 o 
  -1   7   4      147.04      109.12      3.87 o 
   0   7   4        1.61        1.36      1.58 o 
   1   7   4       99.11      108.21      4.93 o 
   2   7   4      779.59      758.91      9.47 o 
   3   7   4     1327.69     1346.79     12.15 o 
   4   7   4     1347.51     1329.97     12.18 o 
   5   7   4      125.62      118.08      6.13 o 
   6   7   4      976.02     1007.47     15.48 o 
   7   7   4      393.00      409.55     10.15 o 
   8   7   4        0.64       -1.72      4.52 o 
   9   7   4      223.84      198.46      9.92 o 
  10   7   4       30.26       32.97      5.80 o 
  11   7   4      103.15      106.98     13.00 o 
 -11   8   4        5.99        1.87      3.62 o 
 -10   8   4       13.86        9.60      4.04 o 
  -9   8   4      609.21      618.77     15.09 o 
  -8   8   4        1.22        3.77      3.35 o 
  -7   8   4      106.94      101.46      5.93 o 
  -6   8   4       92.38       97.32      5.66 o 
  -5   8   4      199.09      218.69      7.42 o 
  -4   8   4     3847.02     3527.51     32.74 o 
  -3   8   4     1915.46     1947.98     27.96 o 
  -2   8   4     1720.05     1593.20     30.47 o 
  -1   8   4       12.76       18.31      2.35 o 
   0   8   4     1879.90     1869.73     16.99 o 
   1   8   4     5697.15     5637.26     37.26 o 
   2   8   4     1969.56     1915.84     17.36 o 
   3   8   4      482.50      424.65      7.47 o 
   4   8   4     1492.59     1444.91     18.50 o 
   5   8   4      148.16      129.15     11.24 o 
   6   8   4      254.15      266.33      8.33 o 
   7   8   4      126.85      143.68      6.81 o 
   8   8   4       22.75       20.90      7.40 o 
   9   8   4      240.44      225.09     10.90 o 
  10   8   4       50.58       53.72     12.29 o 
  11   8   4       56.49       68.73     11.49 o 
 -11   9   4       25.25       19.61      5.96 o 
 -10   9   4       37.39       38.25      7.41 o 
  -9   9   4      149.08      177.84      8.36 o 
  -8   9   4       68.92       47.03      5.07 o 
  -7   9   4      112.93      160.56      7.36 o 
  -6   9   4        3.20        6.63      3.94 o 
  -5   9   4      145.48      146.00      6.68 o 
  -4   9   4      710.17      655.53     12.65 o 
  -3   9   4      933.46      900.56     17.54 o 
  -2   9   4        2.49        1.24      2.53 o 
  -1   9   4       90.58       75.89      5.43 o 
   0   9   4       48.05       45.95      3.27 o 
   1   9   4      169.82      187.21      5.46 o 
   2   9   4      996.54      990.37     12.21 o 
   3   9   4      229.56      185.30      6.51 o 
   4   9   4      414.64      407.12     12.21 o 
   5   9   4       24.82       16.28      3.53 o 
   6   9   4      342.35      382.66     12.74 o 
   7   9   4       99.55      105.43      7.85 o 
   8   9   4      120.51       92.98     11.63 o 
   9   9   4        6.91       11.07      8.45 o 
  10   9   4      142.29      140.46      9.91 o 
 -10  10   4        7.84       -0.03      6.00 o 
  -9  10   4        1.03        4.52      3.98 o 
  -8  10   4       41.66       40.87      5.21 o 
  -7  10   4      105.81      127.91      7.22 o 
  -6  10   4      535.21      543.71     12.77 o 
  -5  10   4        2.69        6.20      3.98 o 
  -4  10   4       68.38       55.66      4.79 o 
  -3  10   4      227.93      269.48      8.40 o 
  -2  10   4       10.65       34.09      3.99 o 
  -1  10   4        0.38       12.97      3.15 o 
   0  10   4      349.22      393.21     11.63 o 
   1  10   4       98.75      128.72      5.04 o 
   2  10   4        9.13       24.77      2.90 o 
   3  10   4      102.88      117.46      9.02 o 
   4  10   4        0.11        1.91      3.62 o 
   5  10   4       52.96       71.69      6.68 o 
   6  10   4       40.86       44.14      6.04 o 
   7  10   4       56.45       59.11      6.54 o 
   8  10   4      249.94      291.84     12.45 o 
   9  10   4       74.77       75.29      7.85 o 
  10  10   4       29.28       16.92      7.21 o 
  -9  11   4        6.21        2.52      4.27 o 
  -8  11   4       56.08       61.66      6.01 o 
  -7  11   4      425.45      424.86     12.09 o 
  -6  11   4      281.99      302.47     10.25 o 
  -5  11   4      352.35      379.89     15.15 o 
  -4  11   4      513.09      473.12     11.93 o 
  -3  11   4        1.92        6.60      3.59 o 
  -2  11   4      777.10      782.24     14.57 o 
  -1  11   4      148.92      131.55      6.37 o 
   0  11   4        0.25        0.70      3.16 o 
   1  11   4       29.96       22.33      3.02 o 
   2  11   4        9.79        1.68      2.82 o 
   3  11   4      122.97      122.28      7.92 o 
   4  11   4      781.08      812.81     18.96 o 
   5  11   4      258.55      278.24     16.33 o 
   6  11   4       10.50        9.08      4.39 o 
   7  11   4        9.57        8.65      6.69 o 
   8  11   4      266.52      281.32     23.92 o 
   9  11   4      295.20      316.36     14.43 o 
  -8  12   4       46.96       53.59      6.44 o 
  -7  12   4        0.55        5.29      4.12 o 
  -6  12   4      501.82      498.53     16.21 o 
  -5  12   4      174.85      181.01     11.46 o 
  -4  12   4       22.38       16.60      4.16 o 
  -3  12   4       89.39       76.95      5.94 o 
  -2  12   4        3.88        6.23      4.24 o 
  -1  12   4       30.93       30.33      4.31 o 
   0  12   4      187.39      198.96      7.93 o 
   1  12   4       28.13       40.68      5.70 o 
   2  12   4        0.50        0.90      3.76 o 
   3  12   4      181.13      198.16     10.16 o 
   4  12   4       23.61       24.79      5.38 o 
   5  12   4       56.01       46.28      6.41 o 
   6  12   4       80.44      105.58      8.76 o 
   7  12   4      103.37      116.64     14.95 o 
   8  12   4      370.66      410.74     22.40 o 
  -7  13   4        0.75        5.36      4.50 o 
  -6  13   4        4.30        5.09      6.14 o 
  -5  13   4      140.23      142.10      8.37 o 
  -4  13   4      111.43      104.16      9.54 o 
  -3  13   4       88.19       95.08      6.57 o 
  -2  13   4      251.89      234.44      9.23 o 
  -1  13   4      158.78      176.87      7.96 o 
   0  13   4       86.44       79.77      7.45 o 
   1  13   4       21.01       16.28      4.96 o 
   2  13   4      237.64      220.32     15.95 o 
   3  13   4      228.38      259.75     11.68 o 
   4  13   4       49.73       49.14      6.57 o 
   5  13   4       29.19       44.13      6.74 o 
   6  13   4        6.47       -1.27      4.89 o 
  -5  14   4       93.28      112.04     10.77 o 
  -4  14   4        0.42        1.25      3.89 o 
  -3  14   4        4.59        7.87      4.88 o 
  -2  14   4       11.77       15.71      8.04 o 
  -1  14   4        1.21        3.55      4.80 o 
   0  14   4        8.29        4.97      7.07 o 
   1  14   4       34.78       33.98      9.49 o 
   2  14   4       33.42       22.31      7.88 o 
   3  14   4        6.03       10.35      6.83 o 
   4  14   4        0.37       -4.95      4.33 o 
   5  14   4        1.11       -6.44      4.58 o 
  -1  15   4        8.88       15.99      6.08 o 
   0  15   4      169.43      161.18     16.23 o 
   1  15   4       16.11       22.59      9.30 o 
 -13   1   5       10.56        2.92      4.15 o 
 -12   1   5        9.16       17.13      4.75 o 
 -11   1   5      166.95      178.47      9.46 o 
 -10   1   5      238.20      244.20     10.20 o 
  -9   1   5       30.53       25.31      4.33 o 
  -8   1   5       58.85       63.68      6.98 o 
  -7   1   5       48.45       50.92      3.55 o 
  -6   1   5      236.69      206.02      6.70 o 
  -5   1   5     3553.05     3789.91     25.23 o 
  -4   1   5       53.56       64.72      2.67 o 
  -3   1   5      495.72      476.73      5.86 o 
  -2   1   5      401.36      447.35      6.34 o 
  -1   1   5      436.19      444.11      4.58 o 
   0   1   5    14201.00    15009.03     94.21 o 
   1   1   5        7.75       15.90      1.23 o 
   2   1   5     8900.33     9374.48     49.44 o 
   3   1   5     6377.66     6899.60     36.72 o 
   4   1   5     2270.42     2310.23     17.28 o 
   5   1   5       26.95       24.15      2.62 o 
   6   1   5     1090.47     1104.34     11.58 o 
   7   1   5      385.74      401.76      8.80 o 
   8   1   5        0.05       -4.29      2.88 o 
   9   1   5       53.89       55.01      4.45 o 
  10   1   5      133.71      135.83      8.32 o 
  11   1   5       71.24       73.85      9.97 o 
  12   1   5        6.31        7.21      6.27 o 
  13   1   5       25.55       32.18      8.64 o 
 -13   2   5       66.28       69.24      7.35 o 
 -12   2   5        0.10       -5.66      7.07 o 
 -11   2   5       16.48       15.96      4.49 o 
 -10   2   5      453.44      450.86     13.39 o 
  -9   2   5      301.13      283.33     10.38 o 
  -8   2   5      159.41      140.00      5.79 o 
  -7   2   5       68.51       69.85      4.18 o 
  -6   2   5      176.41      143.94      6.62 o 
  -5   2   5      780.80      732.96      8.45 o 
  -4   2   5     4576.21     4517.67     34.48 o 
  -3   2   5      370.95      365.09      5.11 o 
  -2   2   5        1.22        0.68      1.03 o 
  -1   2   5      308.18      341.30      5.31 o 
   0   2   5     5273.57     5204.02     33.03 o 
   1   2   5      840.10      947.37      8.71 o 
   2   2   5      328.74      218.40      4.65 o 
   3   2   5    10657.63    10528.56     59.62 o 
   4   2   5      926.01      920.52      9.66 o 
   5   2   5        2.87        1.17      1.08 o 
   6   2   5        1.51       -0.13      1.50 o 
   7   2   5       53.45       61.39      3.29 o 
   8   2   5      881.58      829.19     17.54 o 
   9   2   5     1605.36     1503.74     25.13 o 
  10   2   5      977.66      985.41     20.70 o 
  11   2   5        2.71        3.69      3.94 o 
  12   2   5        1.69       -6.27      4.37 o 
  13   2   5       10.19       12.72      7.59 o 
 -13   3   5       30.68       38.05      6.60 o 
 -12   3   5        6.84        5.19      6.22 o 
 -11   3   5       62.94       59.95      6.83 o 
 -10   3   5       69.14       71.58      5.06 o 
  -9   3   5      186.86      163.63      6.65 o 
  -8   3   5      204.19      212.80      7.12 o 
  -7   3   5       11.41       24.86      3.19 o 
  -6   3   5     2985.35     2978.71     27.91 o 
  -5   3   5     3106.31     3013.33     26.36 o 
  -4   3   5        0.41        1.52      1.25 o 
  -3   3   5     4778.88     4757.87     34.13 o 
  -2   3   5      470.66      440.49      5.68 o 
  -1   3   5      531.01      534.50      5.18 o 
   0   3   5     2550.89     2794.04     16.50 o 
   1   3   5     4590.63     4419.16     24.54 o 
   2   3   5     1364.24     1537.86     10.82 o 
   3   3   5     1198.63     1265.01     13.89 o 
   4   3   5       21.94       23.25      2.07 o 
   5   3   5      474.09      489.84      8.63 o 
   6   3   5      570.34      599.85     10.65 o 
   7   3   5      250.50      246.24      6.88 o 
   8   3   5      685.28      632.87     13.54 o 
   9   3   5      521.26      576.94     15.27 o 
  10   3   5        2.19        2.91      3.85 o 
  11   3   5      445.10      455.87     32.13 o 
  12   3   5       43.66       40.53      6.41 o 
  13   3   5      123.90      112.77     13.19 o 
 -13   4   5        0.48        0.27      4.35 o 
 -12   4   5       58.75       53.16     14.67 o 
 -11   4   5       36.94       45.20     11.01 o 
 -10   4   5       11.15       16.33      3.59 o 
  -9   4   5       14.36        6.51      3.14 o 
  -8   4   5      829.48      909.22     16.34 o 
  -7   4   5     1066.04     1021.58     16.54 o 
  -6   4   5      103.81       94.48      8.52 o 
  -5   4   5      453.27      394.13      8.20 o 
  -4   4   5     1037.80     1119.49     13.73 o 
  -3   4   5     8884.35     8832.96     67.88 o 
  -2   4   5        0.47       11.07      1.53 o 
  -1   4   5       53.66       33.32      4.54 o 
   0   4   5     6963.40     6867.98     40.16 o 
   1   4   5     2828.46     3089.21     20.84 o 
   2   4   5     7620.07     7226.44     38.23 o 
   3   4   5      428.53      451.16      5.41 o 
   4   4   5       19.46       27.69      6.88 o 
   5   4   5       78.38       75.60      3.46 o 
   6   4   5       41.98       46.19      3.01 o 
   7   4   5      545.05      545.39      8.91 o 
   8   4   5       54.07       54.77      6.29 o 
   9   4   5      562.71      588.51     23.35 o 
  10   4   5       17.66        8.90      4.40 o 
  11   4   5       10.65       22.39      5.16 o 
  12   4   5       60.43       61.32      7.88 o 
 -12   5   5       53.15       55.06      6.75 o 
 -11   5   5        2.89       -0.82      3.24 o 
 -10   5   5        1.35        1.63      2.98 o 
  -9   5   5       29.20       30.93      4.01 o 
  -8   5   5      123.53       99.11      8.12 o 
  -7   5   5     1137.71     1138.58     16.15 o 
  -6   5   5      401.57      350.86      8.46 o 
  -5   5   5      307.37      366.70      8.22 o 
  -4   5   5      354.67      323.91      7.47 o 
  -3   5   5     2074.98     1952.89     18.18 o 
  -2   5   5     1498.84     1566.71     13.31 o 
  -1   5   5     1741.71     1626.56     13.65 o 
   0   5   5      590.20      590.65      7.36 o 
   1   5   5      386.16      463.53      6.44 o 
   2   5   5     1877.31     1902.09     13.90 o 
   3   5   5      580.83      541.65      6.74 o 
   4   5   5      228.28      258.33      5.68 o 
   5   5   5       25.98       24.56      2.48 o 
   6   5   5       75.84       70.30      3.66 o 
   7   5   5      874.29      828.61     13.71 o 
   8   5   5        5.08        4.57      3.00 o 
   9   5   5       92.86      103.57      7.52 o 
  10   5   5       11.55        9.01      8.83 o 
  11   5   5       71.18       72.77     13.24 o 
  12   5   5       90.70       83.46      8.88 o 
 -12   6   5      110.75      128.93     10.48 o 
 -11   6   5      115.77      124.14      7.15 o 
 -10   6   5      433.24      426.76     11.45 o 
  -9   6   5       23.61       27.84      7.26 o 
  -8   6   5      513.21      453.85     10.83 o 
  -7   6   5      245.36      242.38      7.88 o 
  -6   6   5      767.23      773.07     13.06 o 
  -5   6   5     1522.22     1456.74     18.15 o 
  -4   6   5      176.77      184.77     10.79 o 
  -3   6   5       63.82       46.53      3.46 o 
  -2   6   5      703.28      766.42      8.92 o 
  -1   6   5      300.41      313.07      5.67 o 
   0   6   5      667.77      657.91      8.30 o 
   1   6   5       11.17       13.17      1.72 o 
   2   6   5      480.46      433.18      6.16 o 
   3   6   5       90.62       96.32      5.51 o 
   4   6   5      553.77      472.51      7.91 o 
   5   6   5       15.85       18.45      2.51 o 
   6   6   5      790.70      783.12     13.33 o 
   7   6   5      652.94      656.22     12.60 o 
   8   6   5        4.68        4.94      3.03 o 
   9   6   5      293.38      319.38     10.86 o 
  10   6   5        0.04       -0.50      3.92 o 
  11   6   5       21.42       12.72      8.07 o 
  12   6   5      133.56      141.15     14.52 o 
 -12   7   5       56.17       52.97      7.36 o 
 -11   7   5       17.08       25.09      4.89 o 
 -10   7   5        0.60       -4.68      3.12 o 
  -9   7   5       73.02       50.10      5.00 o 
  -8   7   5      153.56      132.98      6.62 o 
  -7   7   5       26.82       43.05      4.35 o 
  -6   7   5        7.43       20.48      3.66 o 
  -5   7   5       96.06      144.27      8.10 o 
  -4   7   5       20.03       40.78      3.81 o 
  -3   7   5        9.75       13.23      2.79 o 
  -2   7   5       16.31       11.72      2.30 o 
  -1   7   5     1164.24     1167.62     12.20 o 
   0   7   5     1352.75     1341.02     13.27 o 
   1   7   5      932.16      961.76     10.95 o 
   2   7   5      463.46      407.77      6.97 o 
   3   7   5     1186.28     1100.96     10.92 o 
   4   7   5      923.65      982.59     13.91 o 
   5   7   5     1576.96     1426.92     18.61 o 
   6   7   5      232.00      260.79      8.10 o 
   7   7   5      221.81      193.67      7.47 o 
   8   7   5      113.65      102.15      5.98 o 
   9   7   5      301.72      312.41     20.54 o 
  10   7   5       73.24       41.01      9.21 o 
  11   7   5        6.56       15.38      8.07 o 
 -11   8   5       65.88       72.31      6.49 o 
 -10   8   5       54.27       61.92      6.56 o 
  -9   8   5       26.02       32.70      4.76 o 
  -8   8   5        9.02        4.84      3.30 o 
  -7   8   5       41.81       36.20      4.37 o 
  -6   8   5        2.11        2.52      2.85 o 
  -5   8   5      142.81      114.05      5.78 o 
  -4   8   5        0.00        3.57      2.83 o 
  -3   8   5       43.13       63.45      4.50 o 
  -2   8   5      362.90      360.03      8.63 o 
  -1   8   5      637.23      516.91      8.21 o 
   0   8   5      271.37      344.49      9.00 o 
   1   8   5       67.30       99.90      5.74 o 
   2   8   5      212.24      142.20      4.73 o 
   3   8   5      706.15      795.19     12.64 o 
   4   8   5        5.23       12.75      3.29 o 
   5   8   5       32.49       51.18      4.79 o 
   6   8   5      699.17      756.13     17.11 o 
   7   8   5        3.24        0.45      2.81 o 
   8   8   5      101.11      107.21     14.19 o 
   9   8   5       18.57       18.18      5.01 o 
  10   8   5       22.58       19.36      8.26 o 
  11   8   5       78.18       53.73     10.82 o 
 -11   9   5        7.90       10.81      4.77 o 
 -10   9   5       64.17       58.51      5.98 o 
  -9   9   5      236.42      263.70      9.81 o 
  -8   9   5      221.88      240.73      9.22 o 
  -7   9   5      315.51      342.45     10.32 o 
  -6   9   5        5.61        4.76      3.15 o 
  -5   9   5       10.03       17.74      3.59 o 
  -4   9   5      405.04      382.12     11.40 o 
  -3   9   5        0.66        1.85      2.62 o 
  -2   9   5      575.07      574.15     11.34 o 
  -1   9   5      347.27      388.89      9.25 o 
   0   9   5        6.49        6.34      2.18 o 
   1   9   5       67.33       74.87      3.89 o 
   2   9   5      154.32      166.32      5.33 o 
   3   9   5        2.30        4.96      2.58 o 
   4   9   5      416.20      417.86     14.52 o 
   5   9   5      287.57      284.37      8.83 o 
   6   9   5      137.16      147.37      6.96 o 
   7   9   5      225.62      229.47     20.12 o 
   8   9   5        1.03        0.83      3.72 o 
   9   9   5       25.46       37.81      6.31 o 
  10   9   5        1.32       -5.48      4.33 o 
 -10  10   5       45.93       37.31      6.89 o 
  -9  10   5        9.78        1.68      3.90 o 
  -8  10   5       99.25       95.03      7.58 o 
  -7  10   5        4.86        5.40      3.48 o 
  -6  10   5      128.89      132.74      7.14 o 
  -5  10   5      233.93      242.19      8.71 o 
  -4  10   5      173.29      208.93      7.96 o 
  -3  10   5      359.66      390.28     18.42 o 
  -2  10   5      238.97      243.57      7.98 o 
  -1  10   5      207.66      200.74      7.22 o 
   0  10   5      127.82      135.85      5.10 o 
   1  10   5      163.70      161.52      5.53 o 
   2  10   5      114.32      124.04      5.80 o 
   3  10   5      491.56      476.00     35.79 o 
   4  10   5      294.83      287.68     11.10 o 
   5  10   5       16.50       12.11      9.30 o 
   6  10   5      631.69      636.68     17.24 o 
   7  10   5       38.95       40.82      5.86 o 
   8  10   5        0.58       -2.75      3.79 o 
   9  10   5        0.28       -3.45      3.99 o 
  -9  11   5       73.67       71.64      8.96 o 
  -8  11   5       15.96       13.45      4.57 o 
  -7  11   5       57.46       55.90      5.82 o 
  -6  11   5      111.93       96.18      6.83 o 
  -5  11   5       80.20       80.03      6.08 o 
  -4  11   5       16.50       28.08      4.45 o 
  -3  11   5       64.02       60.77      5.27 o 
  -2  11   5      412.33      423.61     11.22 o 
  -1  11   5       61.72       63.82      5.03 o 
   0  11   5        6.24        1.07      2.89 o 
   1  11   5      170.32      166.59      5.95 o 
   2  11   5       14.19       16.66      8.73 o 
   3  11   5       50.31       47.24      5.72 o 
   4  11   5        1.99        3.49      4.04 o 
   5  11   5       20.67       30.96      5.67 o 
   6  11   5        0.13        8.60      4.46 o 
   7  11   5       45.26       28.44      9.07 o 
   8  11   5       58.55       80.73      8.12 o 
  -8  12   5       22.59       23.52      5.43 o 
  -7  12   5      140.51      128.09      8.08 o 
  -6  12   5       10.71       12.78      4.44 o 
  -5  12   5       74.81       68.37      6.01 o 
  -4  12   5       62.00       82.55      9.70 o 
  -3  12   5      315.58      284.36      9.76 o 
  -2  12   5      103.41      148.99      7.40 o 
  -1  12   5      200.96      136.17     13.52 o 
   0  12   5       83.21       47.80      4.85 o 
   1  12   5      341.91      410.17     19.93 o 
   2  12   5      382.93      308.93     11.84 o 
   3  12   5       99.11      129.98     18.04 o 
   4  12   5      133.39      128.02      8.78 o 
   5  12   5        4.39       10.39      4.79 o 
   6  12   5      227.25      268.47     12.69 o 
   7  12   5       44.81       33.12      6.73 o 
  -6  13   5       90.83      111.47      8.16 o 
  -5  13   5       66.76       72.73      6.46 o 
  -4  13   5       49.41       43.75      5.66 o 
  -3  13   5       69.29       76.38      6.20 o 
  -2  13   5        4.97        4.03      3.65 o 
  -1  13   5        7.95        5.61      6.04 o 
   0  13   5      208.93      198.99     11.06 o 
   1  13   5        4.05       -6.93      5.89 o 
   2  13   5        0.01       -7.12      4.75 o 
   3  13   5      184.75      213.73     10.91 o 
   4  13   5       60.75       76.04      7.72 o 
   5  13   5      472.06      483.93     23.73 o 
   6  13   5      104.41       98.51      9.09 o 
  -4  14   5       37.37       43.90      6.90 o 
  -3  14   5      107.96      132.76      7.98 o 
  -2  14   5        1.24       -0.71      3.71 o 
  -1  14   5       11.39       10.70      5.10 o 
   0  14   5       78.34       62.56     10.92 o 
   1  14   5       84.82       90.94     11.96 o 
   2  14   5        0.01       -2.18      5.03 o 
   3  14   5        2.44       -5.89      5.32 o 
   4  14   5      216.19      252.02     12.62 o 
 -13   0   6       92.03       96.92     11.87 o 
 -12   0   6       41.76       60.47      9.49 o 
 -11   0   6      210.56      182.64     13.38 o 
 -10   0   6      120.05      133.09     11.68 o 
  -9   0   6      479.25      534.15     20.12 o 
  -8   0   6      571.46      531.49     18.80 o 
  -7   0   6      192.62      173.68      9.45 o 
  -6   0   6      808.18      829.52     13.64 o 
  -5   0   6       24.60       18.50      2.84 o 
  -4   0   6      779.94      932.31     15.62 o 
  -3   0   6     1289.30     1157.82     19.70 o 
  -2   0   6     1360.92     1317.13     15.60 o 
  -1   0   6     1035.20     1021.21     23.94 o 
   0   0   6    19112.40    20194.90    277.15 o 
   1   0   6     6842.95     7366.37     77.68 o 
   2   0   6     2310.12     2454.11     26.16 o 
   3   0   6     3137.95     2949.93     30.87 o 
   4   0   6       25.18        8.78      2.52 o 
   5   0   6     7971.02     7810.22    102.33 o 
   6   0   6      412.60      372.37     10.45 o 
   7   0   6      236.32      220.56     14.95 o 
   8   0   6     4123.70     4120.98     46.11 o 
   9   0   6       12.95       13.98      6.41 o 
  10   0   6      786.22      817.33     25.87 o 
  11   0   6      466.11      480.51     22.97 o 
  12   0   6       28.85       27.15      8.26 o 
  13   0   6       85.72       94.07     13.29 o 
 -13   1   6       53.16       55.88      6.84 o 
 -12   1   6      281.41      280.87     11.71 o 
 -11   1   6       14.28        2.15     11.11 o 
 -10   1   6      477.56      490.93     14.19 o 
  -9   1   6        1.68       -0.56      3.19 o 
  -8   1   6       17.91       11.98      8.48 o 
  -7   1   6     2221.56     2223.59     22.44 o 
  -6   1   6     1155.57     1101.76     13.53 o 
  -5   1   6      260.84      309.11      5.58 o 
  -4   1   6      654.09      645.72     10.73 o 
  -3   1   6       53.74      111.74      3.35 o 
  -2   1   6     4405.19     4673.29     28.61 o 
  -1   1   6       53.36       29.85      3.97 o 
   0   1   6      178.43      164.63      3.72 o 
   1   1   6      824.74      898.38      7.81 o 
   2   1   6      125.60      191.45      3.51 o 
   3   1   6     1260.69     1532.86     14.23 o 
   4   1   6      732.78      589.32      6.72 o 
   5   1   6     1475.60     1505.79     16.09 o 
   6   1   6      666.42      655.93     11.61 o 
   7   1   6      227.42      202.45     10.91 o 
   8   1   6      838.51      845.96     13.96 o 
   9   1   6       40.53       35.67      4.00 o 
  10   1   6        0.91        1.42      3.62 o 
  11   1   6        9.20        6.07      4.12 o 
  12   1   6       89.11      108.73      8.96 o 
  13   1   6       73.33       72.91      8.59 o 
 -13   2   6      124.09      116.70      9.12 o 
 -12   2   6        0.03       -7.40      7.64 o 
 -11   2   6       14.43       11.24      4.24 o 
 -10   2   6      116.92      153.72      8.42 o 
  -9   2   6      443.85      418.29     10.77 o 
  -8   2   6       21.50       30.81      3.58 o 
  -7   2   6      981.11      909.61     13.36 o 
  -6   2   6       73.80       35.82      3.20 o 
  -5   2   6     3457.46     3628.60     24.84 o 
  -4   2   6     3607.22     3493.55     26.93 o 
  -3   2   6        1.17        2.05      1.25 o 
  -2   2   6       53.54       92.32      2.90 o 
  -1   2   6      808.85     1066.69      8.37 o 
   0   2   6      161.07      110.48      2.37 o 
   1   2   6        0.21        0.21      0.83 o 
   2   2   6       19.46       34.49      1.92 o 
   3   2   6      784.59      802.71      8.07 o 
   4   2   6      212.04      223.52      4.99 o 
   5   2   6      127.75      146.09      4.96 o 
   6   2   6     1235.11     1355.58     14.13 o 
   7   2   6      260.18      224.85      7.07 o 
   8   2   6      146.46      133.02      5.99 o 
   9   2   6       47.47       59.55      6.13 o 
  10   2   6      243.21      222.72     10.46 o 
  11   2   6       33.74       43.63      6.16 o 
  12   2   6       12.41       10.92      7.02 o 
 -13   3   6       29.44       42.04      8.26 o 
 -12   3   6        0.34       -2.73      3.44 o 
 -11   3   6      113.46      109.72      7.92 o 
 -10   3   6       53.23       37.00      5.47 o 
  -9   3   6       12.83       16.81      3.43 o 
  -8   3   6     1783.62     1758.26     30.84 o 
  -7   3   6      633.77      635.38     13.89 o 
  -6   3   6      590.62      561.27     10.13 o 
  -5   3   6     1511.73     1639.40     21.78 o 
  -4   3   6      181.38      230.35      4.52 o 
  -3   3   6     2317.71     2342.66     27.44 o 
  -2   3   6       26.98       58.56      3.80 o 
  -1   3   6      110.33       84.36      3.08 o 
   0   3   6      185.02      169.09      2.94 o 
   1   3   6      329.97      295.84      3.82 o 
   2   3   6      530.88      494.60      6.97 o 
   3   3   6     1210.32     1077.56     12.40 o 
   4   3   6       10.38       14.03      2.48 o 
   5   3   6     2721.33     2519.65     20.29 o 
   6   3   6        8.93       12.75      2.45 o 
   7   3   6     1625.85     1564.56     19.14 o 
   8   3   6      845.46      833.20     13.91 o 
   9   3   6       17.65       13.84      4.14 o 
  10   3   6      322.61      293.61     17.99 o 
  11   3   6        8.64       15.45      5.10 o 
  12   3   6        3.82        2.74      4.49 o 
 -13   4   6        0.00       -1.95      4.66 o 
 -12   4   6       13.05        5.05      6.64 o 
 -11   4   6       33.13       21.81      6.55 o 
 -10   4   6      115.98      142.52      6.90 o 
  -9   4   6        1.11       -3.83      2.56 o 
  -8   4   6      320.81      326.29      8.99 o 
  -7   4   6      699.44      722.96     12.49 o 
  -6   4   6      128.83      105.06      5.06 o 
  -5   4   6       66.98       55.90      3.67 o 
  -4   4   6       55.99       43.39      3.29 o 
  -3   4   6        3.05        5.03      1.51 o 
  -2   4   6      228.72      217.10      4.44 o 
  -1   4   6     3527.18     3403.71     20.10 o 
   0   4   6       25.61       17.21      1.45 o 
   1   4   6      268.94      284.11      4.46 o 
   2   4   6       84.83       98.14      2.80 o 
   3   4   6       46.10       34.09      2.46 o 
   4   4   6     2376.51     2479.19     21.63 o 
   5   4   6      544.07      589.58      8.78 o 
   6   4   6      205.13      191.56      5.55 o 
   7   4   6       89.10       71.77      5.07 o 
   8   4   6      266.82      252.58     10.37 o 
   9   4   6      221.27      203.31     14.86 o 
  10   4   6      139.08      138.03      9.49 o 
  11   4   6       11.31        6.85      4.63 o 
  12   4   6       13.24        2.80      6.12 o 
 -12   5   6       32.37       23.18      5.87 o 
 -11   5   6       22.65       27.11      5.74 o 
 -10   5   6       89.58      111.17      6.48 o 
  -9   5   6      129.49      109.94      6.19 o 
  -8   5   6      947.76      941.90     18.43 o 
  -7   5   6      478.29      422.46     12.27 o 
  -6   5   6       10.49        2.49      2.51 o 
  -5   5   6      409.46      326.13      7.94 o 
  -4   5   6     1350.73     1488.88     17.33 o 
  -3   5   6        2.19        7.16      1.90 o 
  -2   5   6      439.79      507.78      7.03 o 
  -1   5   6        3.87        8.13      5.13 o 
   0   5   6      754.91      787.34      7.61 o 
   1   5   6      278.65      223.42      5.14 o 
   2   5   6       41.21       50.77      2.32 o 
   3   5   6     1360.62     1365.69     13.79 o 
   4   5   6      583.77      593.94      8.85 o 
   5   5   6      116.33       87.23      3.98 o 
   6   5   6      456.69      371.76      9.40 o 
   7   5   6     1668.01     1773.40     21.48 o 
   8   5   6      142.53      118.04      7.74 o 
   9   5   6       79.89       93.58      7.55 o 
  10   5   6       33.66       45.86      6.41 o 
  11   5   6      166.57      189.02     10.80 o 
  12   5   6       18.78        6.54      5.46 o 
 -12   6   6        2.31        1.64      4.66 o 
 -11   6   6        2.28        2.28      3.60 o 
 -10   6   6       36.68       51.63      5.19 o 
  -9   6   6       51.77       33.57      4.47 o 
  -8   6   6      218.52      239.30      8.77 o 
  -7   6   6      538.43      482.05     10.99 o 
  -6   6   6      453.16      390.18      9.48 o 
  -5   6   6     1437.69     1462.13     18.39 o 
  -4   6   6      532.40      516.09     10.02 o 
  -3   6   6      107.50       96.61      4.54 o 
  -2   6   6       26.45       42.13      2.82 o 
  -1   6   6     1646.29     1729.30     15.18 o 
   0   6   6     1179.98     1138.02     11.78 o 
   1   6   6       21.27       27.39      2.28 o 
   2   6   6     5135.01     5136.46     30.42 o 
   3   6   6        6.00        8.49      2.14 o 
   4   6   6       36.85       38.73      3.01 o 
   5   6   6      164.95      168.23      7.93 o 
   6   6   6      864.19      957.29     18.25 o 
   7   6   6      357.22      312.18      8.95 o 
   8   6   6       20.30       34.68      4.33 o 
   9   6   6      201.15      273.91     20.17 o 
  10   6   6      193.50      159.59      9.95 o 
  11   6   6        9.41        3.92      4.79 o 
 -11   7   6      277.52      304.26     10.78 o 
 -10   7   6        8.72       15.52      4.01 o 
  -9   7   6       40.73       43.87      4.91 o 
  -8   7   6       52.66       46.90      4.83 o 
  -7   7   6      106.33       99.77      5.82 o 
  -6   7   6      956.24      882.74     14.87 o 
  -5   7   6      272.72      310.42     13.73 o 
  -4   7   6      729.91      793.07     16.83 o 
  -3   7   6       11.46        6.75      2.54 o 
  -2   7   6     1040.90     1184.09     12.46 o 
  -1   7   6       92.99       64.99      3.23 o 
   0   7   6      167.50      216.96      5.34 o 
   1   7   6     2745.93     2643.38     21.02 o 
   2   7   6       53.11       58.98      3.18 o 
   3   7   6      382.23      379.25      7.57 o 
   4   7   6      396.85      376.17      7.73 o 
   5   7   6      201.98      179.50      7.52 o 
   6   7   6       16.44       13.18      3.30 o 
   7   7   6        0.58        1.71      2.85 o 
   8   7   6      298.66      304.93     12.34 o 
   9   7   6      355.54      392.72     14.09 o 
  10   7   6       11.18       11.32      5.13 o 
  11   7   6       92.35      106.03     13.67 o 
 -11   8   6       18.08       14.15      4.68 o 
 -10   8   6        9.79        9.38      3.96 o 
  -9   8   6      109.96      118.40      7.06 o 
  -8   8   6       71.77       66.34      5.66 o 
  -7   8   6      451.09      493.41     15.32 o 
  -6   8   6        7.97        0.74      3.36 o 
  -5   8   6       19.71       22.69      3.80 o 
  -4   8   6      380.53      336.83      9.04 o 
  -3   8   6        0.98        0.41      2.60 o 
  -2   8   6     1245.11     1221.75     16.42 o 
  -1   8   6     3237.62     3086.70     24.21 o 
   0   8   6      229.82      208.93      5.54 o 
   1   8   6        5.84        0.97      1.95 o 
   2   8   6      483.03      487.78      9.82 o 
   3   8   6     2020.81     1951.56     21.55 o 
   4   8   6     3953.41     3691.89     29.36 o 
   5   8   6        7.31        7.66      3.15 o 
   6   8   6       10.84       10.66      3.23 o 
   7   8   6      150.66      138.90      7.01 o 
   8   8   6       60.50       84.63      6.02 o 
   9   8   6      539.20      533.48     23.83 o 
  10   8   6      270.20      246.62     18.04 o 
 -10   9   6       48.23       48.22      5.93 o 
  -9   9   6        0.65       -2.08      3.49 o 
  -8   9   6       52.67       62.14      5.72 o 
  -7   9   6        7.24        8.04      3.77 o 
  -6   9   6      184.23      154.30      7.43 o 
  -5   9   6        2.43       21.48      3.69 o 
  -4   9   6      239.36      198.22      7.63 o 
  -3   9   6       57.90       78.11      5.18 o 
  -2   9   6        9.14        9.58      3.05 o 
  -1   9   6      160.29      173.37      6.72 o 
   0   9   6      429.61      357.77      7.43 o 
   1   9   6       47.91       55.03      4.27 o 
   2   9   6       58.33       78.46      4.76 o 
   3   9   6      663.73      725.41     20.38 o 
   4   9   6       32.45       31.12      4.96 o 
   5   9   6      346.76      312.84     16.39 o 
   6   9   6        0.03       -1.55      2.87 o 
   7   9   6       11.17       12.82      3.74 o 
   8   9   6      111.17      102.83     11.82 o 
   9   9   6       99.30       87.35      8.59 o 
  10   9   6        4.31       -2.09      6.74 o 
 -10  10   6       41.26       38.27      6.05 o 
  -9  10   6      245.40      253.07     10.23 o 
  -8  10   6      114.99      104.25      7.12 o 
  -7  10   6       14.38       12.72      3.99 o 
  -6  10   6       31.49       43.54      5.06 o 
  -5  10   6       85.95       71.68      5.64 o 
  -4  10   6      305.24      267.62      9.09 o 
  -3  10   6       14.78       13.51      3.69 o 
  -2  10   6      381.79      395.16     10.07 o 
  -1  10   6       39.85       28.26      3.85 o 
   0  10   6       83.39       67.08      4.68 o 
   1  10   6       17.67        8.55      3.56 o 
   2  10   6      241.37      195.14      7.10 o 
   3  10   6        3.71        7.51      3.86 o 
   4  10   6        0.12       -0.98      3.27 o 
   5  10   6      135.95      100.43      7.71 o 
   6  10   6       48.82       47.38      6.20 o 
   7  10   6       12.26        9.60      6.50 o 
   8  10   6        0.48       -0.41      4.16 o 
   9  10   6       31.88       33.90      6.56 o 
  -9  11   6       82.42       90.58     11.58 o 
  -8  11   6       22.53       12.73      4.52 o 
  -7  11   6       17.17       20.61      6.76 o 
  -6  11   6       38.84       48.90      5.62 o 
  -5  11   6       58.25       44.60      5.18 o 
  -4  11   6      708.56      751.80     15.18 o 
  -3  11   6      306.56      280.62     11.95 o 
  -2  11   6        2.03        5.79      3.28 o 
  -1  11   6       68.76       79.48      5.44 o 
   0  11   6       55.35       58.57      5.41 o 
   1  11   6     1331.39     1312.86     18.74 o 
   2  11   6      313.97      337.68     11.96 o 
   3  11   6       19.10       22.72      4.73 o 
   4  11   6      188.21      195.92     22.17 o 
   5  11   6       22.04       22.87      5.13 o 
   6  11   6      644.48      661.81     18.36 o 
   7  11   6       99.90       94.10     11.34 o 
   8  11   6        0.69       -1.18      4.74 o 
  -7  12   6        0.08        0.05      3.88 o 
  -6  12   6       57.45       61.99      6.10 o 
  -5  12   6      167.74      153.49      8.10 o 
  -4  12   6       70.64       75.25      6.17 o 
  -3  12   6      187.63      209.98      8.81 o 
  -2  12   6       97.44       98.65      6.44 o 
  -1  12   6      111.47       93.40      6.12 o 
   0  12   6      522.80      519.70     17.51 o 
   1  12   6       29.93       25.16      7.59 o 
   2  12   6      476.44      453.98     19.13 o 
   3  12   6      380.60      357.09     13.20 o 
   4  12   6        0.07       -2.11      3.79 o 
   5  12   6       91.23       89.74      8.15 o 
   6  12   6       22.55       29.91      6.13 o 
   7  12   6       27.88       16.35      6.55 o 
  -6  13   6       46.92       48.99      6.46 o 
  -5  13   6        0.31        0.09      3.85 o 
  -4  13   6        5.76        3.58      4.13 o 
  -3  13   6        2.71        3.97      5.04 o 
  -2  13   6       45.52       51.45      5.59 o 
  -1  13   6        2.36        5.18      3.67 o 
   0  13   6        0.49        1.29      4.23 o 
   1  13   6       42.14       37.40      8.64 o 
   2  13   6        2.29        8.64      5.98 o 
   3  13   6       90.58       98.54      8.25 o 
   4  13   6        0.16       -0.97      4.56 o 
   5  13   6       11.63       15.83      8.73 o 
   6  13   6       19.26       16.84      5.89 o 
  -4  14   6       44.24       42.92      6.02 o 
  -3  14   6        4.11       -0.89      3.96 o 
  -2  14   6      105.36      103.12      7.22 o 
  -1  14   6        4.35        5.75      5.13 o 
   0  14   6       19.06       24.21      8.73 o 
   1  14   6        0.00       13.38      7.12 o 
   2  14   6       10.94       17.28      7.97 o 
   3  14   6       42.41       29.43      8.92 o 
 -13   1   7        9.83       10.70      4.96 o 
 -12   1   7        1.05        7.27      4.40 o 
 -11   1   7        0.01       -0.85      3.75 o 
 -10   1   7        0.30        3.58      3.83 o 
  -9   1   7       14.26       15.43      4.70 o 
  -8   1   7      131.51      150.25      8.78 o 
  -7   1   7       69.22       60.00      4.14 o 
  -6   1   7        4.46        1.35      1.71 o 
  -5   1   7     1120.48     1020.66     10.84 o 
  -4   1   7     1853.69     1818.19     15.16 o 
  -3   1   7      366.49      426.26      6.24 o 
  -2   1   7     1395.39     1204.41     10.94 o 
  -1   1   7      193.12      232.05      3.83 o 
   0   1   7     4725.63     4818.97     24.47 o 
   1   1   7      911.29      968.14      7.36 o 
   2   1   7     5953.41     5996.95     33.21 o 
   3   1   7     1047.43      988.58     10.02 o 
   4   1   7       46.04       26.36      1.90 o 
   5   1   7      726.43      674.40      9.77 o 
   6   1   7       19.70        9.31      2.19 o 
   7   1   7     1513.48     1397.86     16.14 o 
   8   1   7      881.10      889.77     16.36 o 
   9   1   7      139.19      132.50      6.44 o 
  10   1   7        7.44       19.32      3.99 o 
  11   1   7        5.54        2.05      4.39 o 
  12   1   7       39.97       47.43     14.33 o 
 -13   2   7      287.39      320.79     14.11 o 
 -12   2   7      103.64      117.74      8.72 o 
 -11   2   7        4.58        3.38      3.96 o 
 -10   2   7       37.05       26.64      5.00 o 
  -9   2   7       10.53        1.35      3.35 o 
  -8   2   7     1279.70     1163.93     16.36 o 
  -7   2   7      112.89      105.81      5.26 o 
  -6   2   7      127.29      131.51      5.42 o 
  -5   2   7     1529.15     1582.20     14.26 o 
  -4   2   7      361.24      434.34      6.62 o 
  -3   2   7      129.05      142.70      5.77 o 
  -2   2   7      130.98      159.02      3.89 o 
  -1   2   7     2758.68     2895.12     17.80 o 
   0   2   7       27.29       56.52      1.95 o 
   1   2   7     2564.62     2622.09     15.13 o 
   2   2   7     2319.77     2423.48     19.68 o 
   3   2   7      139.41      147.66      3.62 o 
   4   2   7     1647.15     1754.07     24.33 o 
   5   2   7     1709.87     1727.77     15.72 o 
   6   2   7       47.39       41.65      3.54 o 
   7   2   7      475.54      494.31     10.49 o 
   8   2   7        9.63        8.93      2.97 o 
   9   2   7       31.52       39.55      4.46 o 
  10   2   7        0.06       -2.59      3.32 o 
  11   2   7       10.12       15.84      5.32 o 
  12   2   7        0.11        2.10      4.29 o 
 -13   3   7        6.52        4.95      8.59 o 
 -12   3   7       80.03       66.42      7.17 o 
 -11   3   7      119.50      150.30      9.16 o 
 -10   3   7      210.65      169.33      9.23 o 
  -9   3   7       73.03       67.69      9.56 o 
  -8   3   7       18.93       17.94      3.36 o 
  -7   3   7      240.94      227.09      7.30 o 
  -6   3   7     1062.21      996.68     14.28 o 
  -5   3   7        1.54        2.02      2.13 o 
  -4   3   7        0.44        0.13      1.50 o 
  -3   3   7       18.91       13.61      1.79 o 
  -2   3   7      272.47      302.68      5.30 o 
  -1   3   7       96.94       98.20      2.71 o 
   0   3   7      366.75      390.69      4.68 o 
   1   3   7     2434.21     2571.35     15.23 o 
   2   3   7     3840.90     3792.54     23.61 o 
   3   3   7     1699.03     1747.64     13.94 o 
   4   3   7      212.42      164.25      5.55 o 
   5   3   7      662.51      756.64      9.92 o 
   6   3   7      151.88      139.59      7.93 o 
   7   3   7     2197.28     2015.19     22.98 o 
   8   3   7      165.55      174.41      8.47 o 
   9   3   7       12.26        6.39      4.09 o 
  10   3   7        0.72       12.41      4.46 o 
  11   3   7        0.02        2.84      4.20 o 
  12   3   7        0.70       -1.50      4.00 o 
 -12   4   7       14.91        7.20      6.60 o 
 -11   4   7      109.22      130.41      8.76 o 
 -10   4   7        6.87        4.94      3.33 o 
  -9   4   7       26.42       40.02      4.62 o 
  -8   4   7      164.93      210.08      7.52 o 
  -7   4   7      243.91      164.13      7.18 o 
  -6   4   7      533.44      595.70     21.51 o 
  -5   4   7       36.36       63.59      6.46 o 
  -4   4   7     3775.84     3959.81     33.04 o 
  -3   4   7        1.60        2.07      1.56 o 
  -2   4   7     1651.79     1541.59     13.57 o 
  -1   4   7      603.32      509.52      5.82 o 
   0   4   7     3030.93     3215.57     23.20 o 
   1   4   7     2350.24     2043.18     13.29 o 
   2   4   7     1423.14     1601.15     13.18 o 
   3   4   7      234.31      200.46      8.70 o 
   4   4   7     3229.79     3140.33     24.25 o 
   5   4   7     2948.83     2809.59     22.94 o 
   6   4   7     3691.52     3596.87     27.90 o 
   7   4   7       94.64       93.07      5.28 o 
   8   4   7      337.01      309.14     31.52 o 
   9   4   7     1619.27     1687.05     31.28 o 
  10   4   7       14.74        9.09      7.55 o 
  11   4   7      303.56      351.71     14.16 o 
  12   4   7        0.78        1.88      4.84 o 
 -12   5   7        7.16        4.32      4.60 o 
 -11   5   7        5.63        2.63      3.43 o 
 -10   5   7      386.07      411.09     12.56 o 
  -9   5   7       40.46       35.65      4.51 o 
  -8   5   7        3.18        9.32      3.50 o 
  -7   5   7       12.06        9.34      3.16 o 
  -6   5   7        0.30       -0.09      2.40 o 
  -5   5   7      447.68      451.30      9.60 o 
  -4   5   7        6.53        8.51      3.30 o 
  -3   5   7      774.60      863.69      9.88 o 
  -2   5   7        0.18        3.52      1.71 o 
  -1   5   7      354.97      366.06      6.36 o 
   0   5   7      650.51      674.92      7.16 o 
   1   5   7       29.17       23.42      1.90 o 
   2   5   7       51.97       57.56      3.20 o 
   3   5   7      626.24      628.37      9.24 o 
   4   5   7     2519.46     2432.75     20.89 o 
   5   5   7      766.32      808.81     11.07 o 
   6   5   7       46.28       49.22      4.67 o 
   7   5   7     1389.30     1270.50     24.11 o 
   8   5   7       21.85       12.23      4.58 o 
   9   5   7      111.73      116.14      8.41 o 
  10   5   7      159.53      162.10     10.00 o 
  11   5   7       44.78       51.74      8.59 o 
 -12   6   7        6.51        6.22      5.10 o 
 -11   6   7       33.93       40.71      5.18 o 
 -10   6   7        0.61        3.79      3.42 o 
  -9   6   7      242.15      242.66      8.98 o 
  -8   6   7      144.15      148.43      8.98 o 
  -7   6   7        8.75       13.79      3.52 o 
  -6   6   7        3.75       -1.71      2.43 o 
  -5   6   7      410.19      465.07     10.22 o 
  -4   6   7     1299.41     1321.90     26.32 o 
  -3   6   7      988.53      874.01     14.01 o 
  -2   6   7      610.32      617.74      8.50 o 
  -1   6   7     1447.58     1370.67     13.43 o 
   0   6   7      255.40      227.17      5.18 o 
   1   6   7        1.00        0.25      1.65 o 
   2   6   7     1757.13     1697.18     21.11 o 
   3   6   7      710.98      661.07      9.86 o 
   4   6   7       95.71      118.90      4.64 o 
   5   6   7        0.74        3.57      2.21 o 
   6   6   7       71.02       74.91      4.17 o 
   7   6   7       37.29       32.33      3.98 o 
   8   6   7      244.78      262.81     19.46 o 
   9   6   7      284.82      281.27     12.32 o 
  10   6   7       19.87       18.13      5.60 o 
  11   6   7      118.04      141.41     10.26 o 
 -11   7   7       20.55       26.89      5.65 o 
 -10   7   7       10.48        5.46      4.04 o 
  -9   7   7       78.59       94.31      6.37 o 
  -8   7   7      124.08      127.14      7.53 o 
  -7   7   7      257.99      252.17      8.60 o 
  -6   7   7      827.67      841.16     14.66 o 
  -5   7   7        7.70        3.70      3.33 o 
  -4   7   7     1578.03     1364.76     18.10 o 
  -3   7   7      466.87      551.91     10.71 o 
  -2   7   7     1144.12      943.53     13.80 o 
  -1   7   7      619.38      697.90      9.55 o 
   0   7   7        0.31        6.68      2.05 o 
   1   7   7     1820.35     1832.73     16.69 o 
   2   7   7       29.21       21.18      3.12 o 
   3   7   7      108.59      114.82      4.83 o 
   4   7   7        4.13        4.39      2.32 o 
   5   7   7        5.14        0.90      2.17 o 
   6   7   7      377.24      403.29     13.41 o 
   7   7   7       34.86       24.13      3.86 o 
   8   7   7        1.33       -4.76      3.74 o 
   9   7   7      518.40      507.38     39.54 o 
  10   7   7      154.51      156.78     18.08 o 
  11   7   7      108.83       97.39     13.76 o 
 -11   8   7        0.29        3.34      4.42 o 
 -10   8   7        0.17        0.52      3.56 o 
  -9   8   7      141.89      132.46      7.43 o 
  -8   8   7       13.71       13.72      3.93 o 
  -7   8   7       97.46      116.33      6.63 o 
  -6   8   7        3.51        0.35      2.77 o 
  -5   8   7      312.72      315.81      9.13 o 
  -4   8   7       23.00       19.71      5.32 o 
  -3   8   7       18.77       20.88      4.23 o 
  -2   8   7      795.01      829.65     24.95 o 
  -1   8   7       22.11       24.59      2.74 o 
   0   8   7     1215.18     1259.21     13.93 o 
   1   8   7      248.80      310.41      8.09 o 
   2   8   7      189.44      230.74      7.17 o 
   3   8   7      896.37      942.74     14.53 o 
   4   8   7       51.53       40.91      4.36 o 
   5   8   7       37.91       44.97      4.45 o 
   6   8   7      121.41      136.08      6.76 o 
   7   8   7      152.54      159.64      7.55 o 
   8   8   7      290.97      283.01      9.74 o 
   9   8   7        2.65       -2.36      4.36 o 
  10   8   7       18.01       15.00      8.54 o 
 -10   9   7       24.27       39.65      9.90 o 
  -9   9   7        8.63        7.34      3.94 o 
  -8   9   7       30.18       47.47      6.29 o 
  -7   9   7        0.38        2.86      3.29 o 
  -6   9   7      275.47      281.49      9.26 o 
  -5   9   7        8.53       11.45      6.32 o 
  -4   9   7      199.44      227.60      8.09 o 
  -3   9   7      177.34      195.35      7.53 o 
  -2   9   7        3.88       -3.28      2.37 o 
  -1   9   7     1414.11     1469.86     20.91 o 
   0   9   7      211.26      165.76      5.48 o 
   1   9   7      293.65      215.04      7.21 o 
   2   9   7        6.71       11.55      3.06 o 
   3   9   7      298.79      313.94     11.97 o 
   4   9   7     1097.92     1049.50     25.96 o 
   5   9   7       60.35       43.09      6.09 o 
   6   9   7      385.57      392.51     17.76 o 
   7   9   7      333.64      352.10     10.75 o 
   8   9   7       23.66       30.33      8.35 o 
   9   9   7       79.65       69.39     11.77 o 
  -9  10   7      340.02      351.00     12.03 o 
  -8  10   7       64.82       54.75      6.03 o 
  -7  10   7      116.16      102.54     13.14 o 
  -6  10   7        3.29        2.47      3.46 o 
  -5  10   7       19.88       22.12      4.32 o 
  -4  10   7      211.08      255.23      8.77 o 
  -3  10   7      363.12      327.08      9.59 o 
  -2  10   7      732.29      753.58     14.10 o 
  -1  10   7      184.83      161.15      6.85 o 
   0  10   7      500.13      488.97     13.99 o 
   1  10   7      456.18      459.78     19.34 o 
   2  10   7      605.42      598.80     14.79 o 
   3  10   7      583.42      574.67     15.39 o 
   4  10   7        0.20       -4.45     10.73 o 
   5  10   7      115.47      112.22      7.98 o 
   6  10   7       47.90       48.62      5.19 o 
   7  10   7        2.34        5.15      4.41 o 
   8  10   7       84.03       91.70      8.13 o 
   9  10   7       13.06        0.19      7.88 o 
  -8  11   7       87.62       95.07      7.43 o 
  -7  11   7       25.92       26.16      4.83 o 
  -6  11   7        0.05       -4.16      3.43 o 
  -5  11   7       25.60       38.21      6.81 o 
  -4  11   7        9.44       14.22      4.06 o 
  -3  11   7        0.39       -1.38      3.30 o 
  -2  11   7      248.36      240.15      8.81 o 
  -1  11   7       68.21       71.51      7.56 o 
   0  11   7       73.22       82.72      6.88 o 
   1  11   7       31.93       17.87      4.70 o 
   2  11   7       12.03       21.70      3.86 o 
   3  11   7       16.22       33.13      5.36 o 
   4  11   7        1.15       -4.20      3.38 o 
   5  11   7       79.71      110.55      8.35 o 
   6  11   7       10.03       12.57      5.84 o 
   7  11   7       35.79       46.54      6.82 o 
   8  11   7        2.76        2.09      5.02 o 
  -7  12   7        6.72       -3.23      4.26 o 
  -6  12   7       29.97       32.17      5.23 o 
  -5  12   7       94.52       92.13      7.02 o 
  -4  12   7      212.08      213.69      9.08 o 
  -3  12   7       16.50       10.50      6.15 o 
  -2  12   7      159.86      181.54      8.23 o 
  -1  12   7       16.68        5.63      6.12 o 
   0  12   7      291.83      374.52     13.48 o 
   1  12   7      444.54      364.62     27.10 o 
   2  12   7       67.87       85.43     10.82 o 
   3  12   7      100.37      126.32      8.80 o 
   4  12   7      173.89      152.35      9.36 o 
   5  12   7      141.83      184.05     14.38 o 
   6  12   7      181.84      194.67     11.10 o 
   7  12   7      211.31      204.20     11.88 o 
  -6  13   7       16.77       11.84      5.10 o 
  -5  13   7        1.67       -2.03      4.96 o 
  -4  13   7      138.85      198.04      9.42 o 
  -3  13   7      377.27      383.31     14.72 o 
  -2  13   7       67.77       96.46      7.16 o 
  -1  13   7      343.74      393.89     14.58 o 
   0  13   7       12.00       24.58      7.40 o 
   1  13   7        0.81       -0.47      5.03 o 
   2  13   7      102.81      127.58     13.29 o 
   3  13   7       44.27       32.46      8.73 o 
   4  13   7        0.22        1.24      4.19 o 
   5  13   7       53.26       54.17      7.42 o 
  -3  14   7       14.17       17.47      6.29 o 
  -2  14   7      427.17      487.07     17.02 o 
  -1  14   7        2.13       -6.83      4.56 o 
   0  14   7       37.65       16.90      7.78 o 
   1  14   7        1.11        1.23      6.64 o 
   2  14   7        3.29        0.66      6.36 o 
   3  14   7       69.40       59.61     11.49 o 
 -13   0   8        7.70        5.03      7.50 o 
 -12   0   8        6.20        4.75      5.98 o 
 -10   0   8      268.52      257.44     16.04 o 
  -9   0   8      175.21      179.60     12.81 o 
  -8   0   8      372.28      406.85     17.28 o 
  -7   0   8        0.48        1.89      2.94 o 
  -6   0   8       18.35        4.99      2.66 o 
  -5   0   8      654.53      692.56     12.70 o 
  -4   0   8       28.00       18.45      3.03 o 
  -3   0   8    12338.76    12495.85     98.93 o 
  -2   0   8      569.70      497.74      9.83 o 
  -1   0   8     2932.46     3001.71     24.61 o 
   0   0   8    10570.53    10987.02    119.47 o 
   1   0   8     2481.02     2421.03     31.22 o 
   2   0   8     4070.01     3745.05     30.98 o 
   3   0   8     1185.52     1170.21     18.03 o 
   4   0   8       54.80       64.89      4.89 o 
   5   0   8     3614.53     3280.88     37.30 o 
   6   0   8     1024.46     1088.92     19.57 o 
   7   0   8      428.51      483.26     13.38 o 
   8   0   8      251.18      258.74     10.54 o 
   9   0   8        7.10       11.35      5.84 o 
  10   0   8      276.01      256.00     28.53 o 
  11   0   8        1.51        4.65      6.27 o 
  12   0   8        0.12        4.56      7.02 o 
 -13   1   8       51.96       54.32      7.97 o 
 -12   1   8       13.71       19.44      5.79 o 
 -11   1   8        6.40       12.79      4.51 o 
 -10   1   8       16.81       12.97      5.65 o 
  -9   1   8      233.47      215.69      9.97 o 
  -8   1   8       12.71        7.17      3.89 o 
  -7   1   8       75.44       77.29      4.61 o 
  -6   1   8       97.33      144.03      4.62 o 
  -5   1   8      139.83      192.13      4.98 o 
  -4   1   8      944.68     1101.98     11.41 o 
  -3   1   8       62.38       76.26      3.21 o 
  -2   1   8     2981.28     2787.02     20.13 o 
  -1   1   8     2001.95     2082.91     14.41 o 
   0   1   8     1038.41     1114.22      8.67 o 
   1   1   8      252.97      286.73      7.77 o 
   2   1   8       98.03      129.11      3.43 o 
   3   1   8     1459.27     1396.82     11.72 o 
   4   1   8     4788.10     4755.38     33.77 o 
   5   1   8       31.11       34.10      4.51 o 
   6   1   8     1237.00     1246.78     18.48 o 
   7   1   8      307.70      339.92      7.96 o 
   8   1   8       30.10       39.41      3.69 o 
   9   1   8        0.64        2.92      2.56 o 
  10   1   8       41.71       52.14      4.45 o 
  11   1   8        0.06       -1.14      3.14 o 
  12   1   8       11.46       13.95      5.18 o 
 -13   2   8       19.85       23.54      6.67 o 
 -12   2   8       78.10      102.92      8.49 o 
 -11   2   8       45.86       42.38      6.21 o 
 -10   2   8      225.84      221.43     10.57 o 
  -9   2   8       82.04       58.53      6.07 o 
  -8   2   8       24.51       36.72      4.01 o 
  -7   2   8        2.57       -1.04      2.66 o 
  -6   2   8        0.44        6.46      3.05 o 
  -5   2   8     1044.47     1070.93     13.92 o 
  -4   2   8       25.60       26.77      2.42 o 
  -3   2   8      348.39      447.07      6.81 o 
  -2   2   8       67.32       87.73      3.36 o 
  -1   2   8      267.13      247.88      4.89 o 
   0   2   8        3.68       16.08      1.42 o 
   1   2   8     1931.85     1713.86     11.50 o 
   2   2   8      386.83      439.92      6.15 o 
   3   2   8        4.42       11.21      1.66 o 
   4   2   8       92.74       75.53      3.05 o 
   5   2   8      143.27      120.15      4.73 o 
   6   2   8        0.30        0.29      3.23 o 
   7   2   8        5.89        2.50      2.42 o 
   8   2   8       19.19       18.14      3.46 o 
   9   2   8      267.31      251.90      8.62 o 
  10   2   8       20.07       28.84      4.51 o 
  11   2   8       23.03       12.21      4.20 o 
  12   2   8       15.68       14.97      4.72 o 
 -12   3   8        3.23       10.61      5.16 o 
 -11   3   8       38.06       62.94      7.00 o 
 -10   3   8        0.59        3.12      4.07 o 
  -9   3   8        1.03        6.56      3.53 o 
  -8   3   8       15.91        8.07      2.98 o 
  -7   3   8       17.84       21.50      3.43 o 
  -6   3   8     1087.69     1074.80     15.24 o 
  -5   3   8      794.31      778.80     12.18 o 
  -4   3   8       18.62       20.32      2.71 o 
  -3   3   8     1592.85     1565.87     14.10 o 
  -2   3   8      586.27      612.20      7.91 o 
  -1   3   8      306.27      309.33      5.12 o 
   0   3   8     2097.98     2080.15     13.56 o 
   1   3   8     1298.96     1350.64      9.98 o 
   2   3   8      666.17      644.18      7.74 o 
   3   3   8       67.45       63.41      2.83 o 
   4   3   8      503.14      531.20      7.93 o 
   5   3   8       26.13       24.12      2.71 o 
   6   3   8      163.87      169.17      6.52 o 
   7   3   8      305.18      286.41      8.64 o 
   8   3   8      298.90      317.53     10.09 o 
   9   3   8      197.63      187.96     13.86 o 
  10   3   8        0.04        5.31      4.42 o 
  11   3   8       37.50       36.25      5.31 o 
  12   3   8       43.88       41.94      5.77 o 
 -12   4   8       20.53       21.57      5.66 o 
 -11   4   8       19.59       20.94      5.42 o 
 -10   4   8       27.62       11.50      3.74 o 
  -9   4   8      287.78      328.05     10.24 o 
  -8   4   8      226.49      252.61      8.46 o 
  -7   4   8       75.53       97.03      5.40 o 
  -6   4   8        0.09       -1.57      2.31 o 
  -5   4   8        0.23        1.86      2.15 o 
  -4   4   8      693.22      611.63     12.51 o 
  -3   4   8      853.42      714.80      9.06 o 
  -2   4   8      901.18     1053.00     11.11 o 
  -1   4   8       14.75       14.40      1.59 o 
   0   4   8     1628.92     1738.35     17.37 o 
   1   4   8     1116.88      995.92      8.52 o 
   2   4   8      159.36      171.53      4.95 o 
   3   4   8      190.40      172.99      4.54 o 
   4   4   8      309.02      286.58      6.46 o 
   5   4   8       23.11       21.46      2.75 o 
   6   4   8      336.67      331.44      8.89 o 
   7   4   8      277.21      273.18      8.54 o 
   8   4   8       16.36       40.06     14.86 o 
   9   4   8        9.47       10.90      4.66 o 
  10   4   8        0.20       -1.46      3.97 o 
  11   4   8      122.20      142.74     15.19 o 
 -12   5   8        1.52       -1.13      9.11 o 
 -11   5   8        0.23       -0.59      4.01 o 
 -10   5   8       12.84        3.77      3.61 o 
  -9   5   8      377.05      384.54     10.88 o 
  -8   5   8      626.53      613.78     12.98 o 
  -7   5   8       91.78       76.73      5.14 o 
  -6   5   8       86.97      109.48      5.54 o 
  -5   5   8      302.92      308.18      8.25 o 
  -4   5   8      442.00      418.39      9.14 o 
  -3   5   8      217.15      263.41      5.97 o 
  -2   5   8     1218.52     1359.25     13.38 o 
  -1   5   8     1822.30     1628.83     14.86 o 
   0   5   8      842.29      895.15     12.89 o 
   1   5   8      124.32      185.63      4.49 o 
   2   5   8        2.22       -1.32      1.54 o 
   3   5   8      599.55      599.68      9.37 o 
   4   5   8     2247.66     2324.49     20.87 o 
   5   5   8      786.24      829.22     11.64 o 
   6   5   8      240.31      220.66      9.12 o 
   7   5   8      301.99      354.46     17.03 o 
   8   5   8      308.03      279.09     11.97 o 
   9   5   8        2.74        2.09      4.16 o 
  10   5   8       15.58       22.89      8.83 o 
  11   5   8       15.26       14.17      5.53 o 
 -11   6   8       40.17       24.87      4.82 o 
 -10   6   8        4.26        2.27      3.69 o 
  -9   6   8      175.27      158.86      7.65 o 
  -8   6   8       80.85       75.15      5.61 o 
  -7   6   8        0.06        4.52      3.19 o 
  -6   6   8       11.91       15.51      3.50 o 
  -5   6   8       97.87       60.85      4.49 o 
  -4   6   8       59.01       58.13      4.15 o 
  -3   6   8      306.91      297.33      7.79 o 
  -2   6   8        0.16       -0.41      1.72 o 
  -1   6   8       50.84       67.76      3.31 o 
   0   6   8      899.41      994.98     11.28 o 
   1   6   8      261.20      173.99      6.91 o 
   2   6   8      221.25      266.61      8.29 o 
   3   6   8        3.97        0.94      2.48 o 
   4   6   8      275.09      263.38      6.73 o 
   5   6   8      151.79      157.15      5.56 o 
   6   6   8        3.65        1.43      2.39 o 
   7   6   8       12.37       16.00      4.85 o 
   8   6   8       76.64       66.30     15.85 o 
   9   6   8        2.71       -3.68      3.86 o 
  10   6   8       85.62      109.36     20.88 o 
  11   6   8       46.35       44.85      9.11 o 
 -11   7   8        0.06        3.17      4.24 o 
 -10   7   8       36.47       46.13      7.58 o 
  -9   7   8      129.90      124.84      7.20 o 
  -8   7   8        0.04        2.37      3.39 o 
  -7   7   8        1.10        7.66      4.68 o 
  -6   7   8      470.24      473.32     11.29 o 
  -5   7   8        4.03        2.18      2.88 o 
  -4   7   8      226.48      199.10     11.06 o 
  -3   7   8      365.05      385.91      9.20 o 
  -2   7   8      497.15      514.87     17.23 o 
  -1   7   8      985.51     1036.49     12.18 o 
   0   7   8      810.26      756.52     10.10 o 
   1   7   8      207.43      179.32      6.42 o 
   2   7   8      557.90      498.04     11.04 o 
   3   7   8       92.89      109.28      4.76 o 
   4   7   8       85.57       66.97      4.12 o 
   5   7   8      245.93      244.74      6.93 o 
   6   7   8      520.41      525.49     11.87 o 
   7   7   8      569.84      588.97     17.18 o 
   8   7   8        4.51        1.42      6.27 o 
   9   7   8      208.29      188.92     11.11 o 
  10   7   8       46.46       52.95      7.37 o 
 -10   8   8        7.77        7.42      5.06 o 
  -9   8   8      156.79      171.21      9.03 o 
  -8   8   8        5.03        1.70      3.37 o 
  -7   8   8        3.46       -1.43      3.17 o 
  -6   8   8       23.30       16.10      3.74 o 
  -5   8   8        0.07        4.65      3.01 o 
  -4   8   8      773.48      645.15     12.76 o 
  -3   8   8      251.46      320.70     12.07 o 
  -2   8   8      282.32      271.15     12.27 o 
  -1   8   8      718.50      749.23     18.66 o 
   0   8   8     1047.29     1042.49     15.12 o 
   1   8   8     3133.00     3085.53     29.62 o 
   2   8   8      294.13      296.43      8.31 o 
   3   8   8       38.60       30.37      4.52 o 
   4   8   8      148.92      121.32      5.20 o 
   5   8   8      257.67      229.03      9.47 o 
   6   8   8      969.02      961.23     16.83 o 
   7   8   8      221.84      227.14      9.78 o 
   8   8   8       48.80       62.79     14.05 o 
   9   8   8        0.23        5.16      7.21 o 
  10   8   8       17.38        6.64      8.64 o 
 -10   9   8        5.73       12.92      5.89 o 
  -9   9   8       48.60       50.50      5.74 o 
  -8   9   8      153.96      147.95      7.86 o 
  -7   9   8       25.91       23.20      4.40 o 
  -6   9   8       25.51       21.82      4.31 o 
  -5   9   8       30.48       18.60      3.85 o 
  -4   9   8      112.12      100.29      6.13 o 
  -3   9   8      219.66      262.85      8.44 o 
  -2   9   8        2.57        7.77      3.16 o 
  -1   9   8      581.24      589.47     22.11 o 
   0   9   8      412.20      401.44     12.98 o 
   1   9   8      107.08      124.86      6.03 o 
   2   9   8      576.43      561.51     14.94 o 
   3   9   8      114.73      108.93      5.82 o 
   4   9   8      172.62      144.45      8.69 o 
   5   9   8      390.37      423.08     11.29 o 
   6   9   8      184.90      179.27      8.56 o 
   7   9   8       57.78       47.55      5.21 o 
   8   9   8       21.83       28.22     12.01 o 
   9   9   8        0.20        0.00      7.31 o 
  -9  10   8       15.09       17.42      5.10 o 
  -8  10   8        5.80       13.20      4.54 o 
  -7  10   8       96.79      115.28      7.21 o 
  -6  10   8      277.58      301.24     10.27 o 
  -5  10   8       59.66       87.61      6.22 o 
  -4  10   8        6.28        6.26      3.49 o 
  -3  10   8        3.36       13.53      3.67 o 
  -2  10   8        4.10       10.59      3.41 o 
  -1  10   8      343.92      333.82     11.88 o 
   0  10   8        2.48        0.14      3.55 o 
   1  10   8        1.94        1.58      2.84 o 
   2  10   8       13.52        5.93      3.08 o 
   3  10   8       57.35       32.34      4.16 o 
   4  10   8       10.80       30.85      6.83 o 
   5  10   8        6.43       -0.50      3.82 o 
   6  10   8        1.38        5.45      3.45 o 
   7  10   8       10.21       14.45      5.08 o 
   8  10   8       29.20       19.08      7.97 o 
  -8  11   8       31.62       23.66      5.50 o 
  -7  11   8      215.57      236.43     10.15 o 
  -6  11   8      208.91      203.41      9.20 o 
  -5  11   8       33.86       46.28      5.33 o 
  -4  11   8        9.01        3.41      3.56 o 
  -3  11   8       12.54       14.40      3.97 o 
  -2  11   8      731.70      768.97     15.07 o 
  -1  11   8      151.75      119.47      9.92 o 
   0  11   8      158.66      124.16      8.32 o 
   1  11   8      107.01      104.18      7.74 o 
   2  11   8      332.46      337.32     14.62 o 
   3  11   8       50.00       46.68      6.04 o 
   4  11   8      338.81      318.91     25.44 o 
   5  11   8       96.63      108.38     17.51 o 
   6  11   8        6.26        3.96      4.34 o 
   7  11   8       46.57       62.39      7.49 o 
  -7  12   8        0.64       -4.51      4.33 o 
  -6  12   8      202.46      223.28     14.15 o 
  -5  12   8       98.04       92.48      7.04 o 
  -4  12   8       30.32       28.56      4.85 o 
  -3  12   8        5.29        2.95      3.98 o 
  -2  12   8        8.85       17.36      5.34 o 
  -1  12   8      106.33      118.12      8.66 o 
   0  12   8        4.92        9.96      9.40 o 
   1  12   8      129.10      154.14      9.39 o 
   2  12   8       28.74       25.72      7.59 o 
   3  12   8      173.71      179.48      9.90 o 
   4  12   8        8.08        1.68      4.39 o 
   5  12   8        0.88        5.78      4.88 o 
   6  12   8       15.89       26.10      6.04 o 
  -5  13   8      160.01      171.30      9.26 o 
  -4  13   8      112.43      101.74      9.37 o 
  -3  13   8        9.40       11.17      4.64 o 
  -2  13   8       43.87       33.54      6.37 o 
  -1  13   8       68.94       64.28      7.50 o 
   0  13   8      163.54      181.14     10.50 o 
   1  13   8       20.20       12.53      7.02 o 
   2  13   8       16.75       14.90      7.31 o 
   3  13   8       40.88       57.90     10.63 o 
   4  13   8      168.65      150.46     14.24 o 
  -2  14   8       45.01       45.84      7.58 o 
  -1  14   8        0.00        5.66      6.08 o 
   0  14   8        6.22        8.64      7.40 o 
   1  14   8       71.60       84.86     12.34 o 
 -12   1   9       10.43        8.52      5.12 o 
 -11   1   9       80.68       53.34     16.47 o 
 -10   1   9        2.50        7.18      4.32 o 
  -9   1   9       43.75       35.60      5.63 o 
  -8   1   9       91.16      137.58      7.95 o 
  -7   1   9      365.54      309.42      8.32 o 
  -6   1   9      142.73      129.18      4.65 o 
  -5   1   9      208.47      197.37      6.55 o 
  -4   1   9      817.61      953.30     10.92 o 
  -3   1   9       65.89       42.41      2.68 o 
  -2   1   9      288.10      368.71      6.27 o 
  -1   1   9      178.69      176.82      3.92 o 
   0   1   9     6456.76     6528.19     32.91 o 
   1   1   9      428.42      467.23      5.34 o 
   2   1   9       85.00      102.27      3.32 o 
   3   1   9      697.43      682.39      9.91 o 
   4   1   9       21.65       25.41      2.75 o 
   5   1   9      765.70      803.91     14.04 o 
   6   1   9       84.86       98.58      4.85 o 
   7   1   9       21.33       15.30      2.89 o 
   8   1   9        4.11        1.48      2.55 o 
   9   1   9      131.99      143.37      6.49 o 
  10   1   9      111.96      132.35      6.43 o 
  11   1   9        1.75       -1.57      4.71 o 
  12   1   9       17.74       18.12      6.22 o 
 -12   2   9       10.93        8.25      4.77 o 
 -11   2   9        0.89        4.24      4.42 o 
 -10   2   9      208.19      183.58      9.97 o 
  -9   2   9       65.69       69.30      6.51 o 
  -8   2   9        3.71        2.79      2.97 o 
  -7   2   9       17.14        9.75      3.11 o 
  -6   2   9      125.29       87.98      5.32 o 
  -5   2   9      415.00      471.25      9.29 o 
  -4   2   9      829.41      752.68     10.96 o 
  -3   2   9      137.39      112.34      3.99 o 
  -2   2   9     1432.81     1377.18     13.06 o 
  -1   2   9       49.63       36.92      2.14 o 
   0   2   9     1616.48     1695.20     11.96 o 
   1   2   9     2651.10     2411.76     17.42 o 
   2   2   9      272.91      274.40      5.11 o 
   3   2   9      304.48      280.75      5.30 o 
   4   2   9       55.74       55.36      3.46 o 
   5   2   9     1200.50     1101.26     13.92 o 
   6   2   9        2.31       -1.67      2.10 o 
   7   2   9       87.76      124.46      5.40 o 
   8   2   9      846.42      809.98     13.23 o 
   9   2   9      301.91      315.60      8.73 o 
  10   2   9      443.53      411.42     16.54 o 
  11   2   9       17.61       16.47      5.00 o 
 -12   3   9        9.82       11.08      5.13 o 
 -11   3   9       69.99       60.79      7.10 o 
 -10   3   9        4.44        5.41      5.74 o 
  -9   3   9       18.61       11.39      3.60 o 
  -8   3   9       48.08       37.77      4.27 o 
  -7   3   9        0.07        3.04      2.78 o 
  -6   3   9     2312.34     2395.22     25.21 o 
  -5   3   9      149.08      113.05      5.32 o 
  -4   3   9      604.64      720.57      9.46 o 
  -3   3   9     1386.08     1615.12     14.92 o 
  -2   3   9      162.44      147.87      4.34 o 
  -1   3   9     1569.40     1478.56     11.98 o 
   0   3   9      844.03      917.60      8.32 o 
   1   3   9     2372.82     2503.18     18.84 o 
   2   3   9      666.21      575.26      7.58 o 
   3   3   9      103.09      125.06      3.99 o 
   4   3   9       41.03       49.01      3.35 o 
   5   3   9       49.88       40.12      3.49 o 
   6   3   9       91.96      108.25      5.08 o 
   7   3   9       20.49       15.48      3.04 o 
   8   3   9      243.50      226.42      8.48 o 
   9   3   9      138.60      138.81      7.60 o 
  10   3   9        3.67        8.19      3.95 o 
  11   3   9       10.24       17.58      6.49 o 
 -12   4   9        4.69        3.29      4.84 o 
 -11   4   9       31.81       25.00      5.68 o 
 -10   4   9       45.93       40.07      6.40 o 
  -9   4   9        0.56        8.03      3.60 o 
  -8   4   9      291.80      289.23      9.16 o 
  -7   4   9     1321.12     1403.76     23.09 o 
  -6   4   9        7.40       -0.92      2.53 o 
  -5   4   9        8.03        1.69      3.74 o 
  -4   4   9      423.68      472.91      9.58 o 
  -3   4   9     3654.92     3465.87     25.48 o 
  -2   4   9      706.54      678.23      9.04 o 
  -1   4   9      234.86      244.13      5.39 o 
   0   4   9      209.62      290.21      6.46 o 
   1   4   9      474.29      380.76      6.23 o 
   2   4   9      832.17      857.27      9.74 o 
   3   4   9     1407.47     1335.32     12.92 o 
   4   4   9        0.66        1.04      1.81 o 
   5   4   9       51.09       42.03      3.55 o 
   6   4   9      849.76      804.74     12.47 o 
   7   4   9        4.40        5.26      3.23 o 
   8   4   9      402.26      406.51     10.93 o 
   9   4   9       11.83        6.35      4.25 o 
  10   4   9       91.15      113.29      7.38 o 
  11   4   9        7.17       14.62      4.79 o 
 -12   5   9       14.97       15.25      5.70 o 
 -11   5   9        5.60       11.18      5.39 o 
 -10   5   9        4.05        7.28      3.68 o 
  -9   5   9       50.39       76.43      7.09 o 
  -8   5   9       10.22       25.74      8.33 o 
  -7   5   9      893.04      818.15     14.68 o 
  -6   5   9       38.23       55.55      4.51 o 
  -5   5   9      203.45      182.50      6.72 o 
  -4   5   9      954.21     1032.50     14.98 o 
  -3   5   9      427.56      430.30      9.18 o 
  -2   5   9     1753.71     1670.11     15.65 o 
  -1   5   9      286.93      276.68      5.86 o 
   0   5   9      348.60      365.65      9.49 o 
   1   5   9      258.71      260.75      5.41 o 
   2   5   9        9.30       14.68      2.11 o 
   3   5   9       69.99       58.42      3.27 o 
   4   5   9      630.82      589.10      8.74 o 
   5   5   9      569.72      517.01      9.38 o 
   6   5   9       62.11       62.79      8.22 o 
   7   5   9      311.60      318.19      9.56 o 
   8   5   9       30.54       22.81      5.50 o 
   9   5   9      137.95      137.51      9.42 o 
  10   5   9      123.87      125.63      9.53 o 
  11   5   9       14.53       27.09      6.53 o 
 -11   6   9       70.84       63.08      6.16 o 
 -10   6   9       93.75      107.96      7.10 o 
  -9   6   9      308.08      314.74     10.21 o 
  -8   6   9       89.13       89.29      6.00 o 
  -7   6   9       29.87       28.63      4.31 o 
  -6   6   9      368.88      391.06     10.21 o 
  -5   6   9        0.01        2.56      2.65 o 
  -4   6   9      344.26      305.14      8.41 o 
  -3   6   9      232.81      270.32      7.64 o 
  -2   6   9        6.35       18.41      3.08 o 
  -1   6   9      564.01      451.46      7.69 o 
   0   6   9      262.49      217.99      7.08 o 
   1   6   9       12.60       12.31      2.82 o 
   2   6   9      802.22      767.70     11.23 o 
   3   6   9      725.90      691.94      9.47 o 
   4   6   9     1211.35     1173.51     14.57 o 
   5   6   9       23.09       21.07      3.10 o 
   6   6   9      214.41      208.33      7.83 o 
   7   6   9      305.32      303.43     12.51 o 
   8   6   9       13.36       10.25      4.84 o 
   9   6   9      105.85      123.54     11.06 o 
  10   6   9       80.81       83.84      8.55 o 
 -11   7   9        9.29        6.09      4.37 o 
 -10   7   9        0.27       -3.01      3.45 o 
  -9   7   9       13.10        8.63      9.15 o 
  -8   7   9       23.86       24.28      4.35 o 
  -7   7   9      125.99      131.16      8.26 o 
  -6   7   9      423.38      398.93     10.61 o 
  -5   7   9      230.02      220.59      7.95 o 
  -4   7   9      120.31      112.19      7.38 o 
  -3   7   9      276.88      230.40      7.56 o 
  -2   7   9      391.08      319.18      8.42 o 
  -1   7   9       55.97       27.15      2.81 o 
   0   7   9     1194.32     1050.84     15.03 o 
   1   7   9     1515.48     1598.17     23.92 o 
   2   7   9     1082.34     1007.43     18.01 o 
   3   7   9        0.05        0.25      2.26 o 
   4   7   9      506.08      416.82      8.76 o 
   5   7   9      387.57      442.30     12.47 o 
   6   7   9      607.35      530.35     20.03 o 
   7   7   9        7.51       16.42      4.88 o 
   8   7   9       15.15       22.35      5.46 o 
   9   7   9       32.94       13.77      6.74 o 
  10   7   9        9.45       11.70      6.07 o 
 -10   8   9       32.40       34.74      5.67 o 
  -9   8   9        0.23       -3.33      3.72 o 
  -8   8   9       31.43       34.55      4.82 o 
  -7   8   9       12.63       12.08      3.88 o 
  -6   8   9       57.14       42.05      4.58 o 
  -5   8   9       72.22       54.72      6.77 o 
  -4   8   9        9.33       17.05      3.86 o 
  -3   8   9      130.38       99.47      5.62 o 
  -2   8   9       41.94       24.55      3.52 o 
  -1   8   9      436.11      423.78     12.65 o 
   0   8   9      108.84      110.38      6.63 o 
   1   8   9       17.66       21.13      3.42 o 
   2   8   9       10.35       16.39      4.51 o 
   3   8   9      198.61      169.34      6.77 o 
   4   8   9      300.91      332.78      8.23 o 
   5   8   9       38.50       36.75      4.43 o 
   6   8   9      298.05      309.43     12.58 o 
   7   8   9       54.26       83.00      7.78 o 
   8   8   9       57.60       55.67      7.18 o 
   9   8   9        7.41       11.37      8.92 o 
  -9   9   9      115.58      132.64      8.09 o 
  -8   9   9       19.51       23.90      4.74 o 
  -7   9   9       10.03        9.53      4.64 o 
  -6   9   9       84.55       68.23      5.64 o 
  -5   9   9       10.90       16.41      3.95 o 
  -4   9   9     1060.68     1099.85     17.82 o 
  -3   9   9       59.67       53.73      5.12 o 
  -2   9   9      340.50      302.27     16.76 o 
  -1   9   9      129.08      148.24      8.65 o 
   0   9   9      215.12      224.96      9.76 o 
   1   9   9     1126.84     1149.64     21.59 o 
   2   9   9        5.54        9.73      5.00 o 
   3   9   9        6.22        7.34      3.23 o 
   4   9   9      324.85      337.46      9.66 o 
   5   9   9      184.44      184.05      7.93 o 
   6   9   9       82.15       97.77      6.54 o 
   7   9   9        0.16        0.41      4.55 o 
   8   9   9       17.31       12.07      6.45 o 
   9   9   9        0.71       -1.86      6.36 o 
  -8  10   9        7.47        4.15      4.07 o 
  -7  10   9        4.69        1.37      3.65 o 
  -6  10   9       27.87       24.59      4.85 o 
  -5  10   9       51.41       40.11      7.10 o 
  -4  10   9        6.01        3.69      3.22 o 
  -3  10   9      635.57      675.17     14.10 o 
  -2  10   9      126.21      145.38      9.03 o 
  -1  10   9      325.56      283.30     11.50 o 
   0  10   9       84.99       74.06     10.87 o 
   1  10   9       35.99       36.07      4.15 o 
   2  10   9       29.73       30.57      4.18 o 
   3  10   9        8.41        1.80      4.18 o 
   4  10   9      768.01      897.54     20.27 o 
   5  10   9       21.70       16.57      5.03 o 
   6  10   9       21.92       18.53      4.37 o 
   7  10   9       83.28       95.16      8.73 o 
   8  10   9        8.82       13.19      8.64 o 
  -7  11   9      120.15      137.10      9.14 o 
  -6  11   9       48.35       50.01     10.58 o 
  -5  11   9       10.25       10.38      4.22 o 
  -4  11   9        1.91        6.40      3.70 o 
  -3  11   9        6.09        5.91      3.42 o 
  -2  11   9      761.32      753.29     19.23 o 
  -1  11   9       98.25      100.44      8.09 o 
   0  11   9       45.04       30.43      5.47 o 
   1  11   9       22.42       35.18      5.60 o 
   2  11   9        2.07       -1.66      2.98 o 
   3  11   9       85.54      121.65      8.52 o 
   4  11   9       11.91        8.86      4.58 o 
   5  11   9       17.43        7.50     12.81 o 
   6  11   9        2.00        6.75      4.43 o 
   7  11   9        2.40       13.76      8.54 o 
  -6  12   9        2.97        9.89      4.82 o 
  -5  12   9        9.19        6.92      4.35 o 
  -4  12   9        0.10       -3.88      3.56 o 
  -3  12   9       22.19       14.03      5.20 o 
  -2  12   9      431.15      439.85     15.47 o 
  -1  12   9       41.41       41.55      6.17 o 
   0  12   9        1.65       -1.27      4.11 o 
   1  12   9       13.33        8.89      4.59 o 
   2  12   9       51.59       59.23     10.06 o 
   3  12   9      167.80      146.10     10.11 o 
   4  12   9       56.55       62.77      7.14 o 
   5  12   9       77.56       77.07      8.08 o 
  -4  13   9       52.75       42.30      7.41 o 
  -3  13   9       48.24       52.55      7.45 o 
  -2  13   9        0.21       -3.68      4.30 o 
  -1  13   9       24.29       21.96      5.91 o 
   0  13   9       99.39      101.87      8.55 o 
   1  13   9        0.16       -2.47      5.89 o 
   2  13   9        6.70        9.87      6.55 o 
   3  13   9       82.43       71.76     11.30 o 
 -12   0  10        0.35       -1.61      5.98 o 
 -11   0  10      103.24      115.52     13.00 o 
 -10   0  10      202.51      248.23     16.61 o 
  -9   0  10      140.15      155.96     13.19 o 
  -8   0  10       50.32       40.44      7.59 o 
  -7   0  10       11.25       13.38      5.32 o 
  -6   0  10     1006.42     1112.51     39.06 o 
  -5   0  10      315.02      238.49      8.41 o 
  -4   0  10      342.33      234.26      9.26 o 
  -3   0  10     1838.20     2087.94     25.24 o 
  -2   0  10     2331.51     2759.85     58.43 o 
  -1   0  10      657.17      719.36     20.81 o 
   0   0  10     5628.02     5639.25     49.44 o 
   1   0  10       73.26      103.90      4.28 o 
   2   0  10     6826.69     7031.62     65.23 o 
   3   0  10      872.53      954.31     25.35 o 
   4   0  10      386.26      403.06     11.75 o 
   5   0  10     2228.54     2202.39     30.53 o 
   6   0  10     2020.82     1802.64     27.76 o 
   7   0  10       23.64       32.26      5.93 o 
   8   0  10        0.34        4.27      4.05 o 
   9   0  10      111.56       82.35      7.48 o 
  10   0  10      438.91      488.81     16.22 o 
  11   0  10      829.86      867.15     22.40 o 
 -12   1  10       81.01       62.50      7.86 o 
 -11   1  10        1.33        3.36      5.65 o 
 -10   1  10      359.15      340.44     13.02 o 
  -9   1  10      155.10      148.10      8.92 o 
  -8   1  10       23.06        4.43      3.86 o 
  -7   1  10      167.07      197.73      7.15 o 
  -6   1  10      333.61      317.71      8.32 o 
  -5   1  10     1386.07     1420.73     14.67 o 
  -4   1  10       91.05      101.42      4.17 o 
  -3   1  10        0.69       -0.96      1.69 o 
  -2   1  10      623.80      517.08      7.70 o 
  -1   1  10      105.31       85.41      3.22 o 
   0   1  10       96.30      100.48      3.96 o 
   1   1  10       43.99       52.72      2.71 o 
   2   1  10      176.96      142.52      4.96 o 
   3   1  10      195.94      187.58      9.18 o 
   4   1  10     1128.35     1066.87     13.61 o 
   5   1  10     1115.27     1031.91     13.85 o 
   6   1  10      398.15      396.23      8.84 o 
   7   1  10        0.14        1.56      2.52 o 
   8   1  10       43.25       45.36      4.18 o 
   9   1  10      417.49      371.67      9.67 o 
  10   1  10      117.30      116.05      6.26 o 
  11   1  10      112.76      108.50      7.70 o 
 -12   2  10        2.69       14.49      6.93 o 
 -11   2  10        3.46       14.78      5.23 o 
 -10   2  10        0.87        7.62      4.60 o 
  -9   2  10      216.51      215.11     10.20 o 
  -8   2  10      497.95      489.80     11.19 o 
  -7   2  10       35.82       42.77      4.25 o 
  -6   2  10       59.36       48.40      6.02 o 
  -5   2  10      637.46      564.87      8.86 o 
  -4   2  10      642.16      674.65      9.45 o 
  -3   2  10      254.43      202.01      5.25 o 
  -2   2  10        0.51       -1.33      1.64 o 
  -1   2  10        1.53        1.97      1.58 o 
   0   2  10      806.67      839.08      8.07 o 
   1   2  10        0.04        4.72      1.96 o 
   2   2  10        0.01        2.13      1.65 o 
   3   2  10      981.92     1077.54     13.34 o 
   4   2  10        6.84        2.37      2.19 o 
   5   2  10        0.00       -1.18      2.30 o 
   6   2  10      196.97      202.41      6.67 o 
   7   2  10        1.63        2.76      2.50 o 
   8   2  10        9.80        5.73      2.95 o 
   9   2  10        1.82        3.94      2.83 o 
  10   2  10       11.39       10.45      5.75 o 
  11   2  10       99.15       95.86      9.48 o 
 -12   3  10        0.00       -0.46      4.92 o 
 -11   3  10        0.18        0.97      4.42 o 
 -10   3  10        0.53        0.42      4.29 o 
  -9   3  10       10.47       20.48      5.16 o 
  -8   3  10      266.47      223.45      8.14 o 
  -7   3  10       81.79      131.50      6.43 o 
  -6   3  10       87.04      123.84      6.01 o 
  -5   3  10       60.05       72.03      4.66 o 
  -4   3  10        4.04       -0.19      1.89 o 
  -3   3  10     1266.96     1312.86     16.84 o 
  -2   3  10     1276.74     1227.01     12.77 o 
  -1   3  10     3388.72     3207.80     21.10 o 
   0   3  10      219.54      169.15      4.43 o 
   1   3  10      404.34      343.81      6.10 o 
   2   3  10       56.62       59.58      3.01 o 
   3   3  10     3474.73     3175.92     26.33 o 
   4   3  10       17.64       21.14      2.97 o 
   5   3  10      119.88      134.31      5.51 o 
   6   3  10      333.34      292.00      7.88 o 
   7   3  10      681.54      661.00     11.87 o 
   8   3  10      264.15      266.61      8.19 o 
   9   3  10        0.64        0.89      3.32 o 
  10   3  10       68.95       57.30      6.07 o 
  11   3  10       29.44       24.06      5.18 o 
 -11   4  10       35.10       23.10      5.84 o 
 -10   4  10        4.02        7.04      9.63 o 
  -9   4  10       71.08       82.36      5.86 o 
  -8   4  10       58.76       52.74      5.01 o 
  -7   4  10       70.23       65.39      5.17 o 
  -6   4  10        5.00        3.74      2.91 o 
  -5   4  10      165.42      138.25      6.11 o 
  -4   4  10     1267.56     1174.40     19.99 o 
  -3   4  10      116.77      105.59      4.27 o 
  -2   4  10     1386.78     1358.20     13.83 o 
  -1   4  10      806.20      868.06     12.02 o 
   0   4  10      120.74      163.07      5.76 o 
   1   4  10        6.69        1.42      1.70 o 
   2   4  10      953.19      880.95     10.27 o 
   3   4  10      723.36      705.96     10.07 o 
   4   4  10       31.08       31.70      3.43 o 
   5   4  10      167.44      174.77      6.29 o 
   6   4  10      543.59      560.81     10.66 o 
   7   4  10      135.10      148.61      6.30 o 
   8   4  10       14.39       14.41      3.39 o 
   9   4  10       10.95        9.91      4.14 o 
  10   4  10      139.65      137.76      8.64 o 
  11   4  10        3.13        7.35      5.27 o 
 -11   5  10        2.09        0.21      5.93 o 
 -10   5  10       96.35       92.52      6.59 o 
  -9   5  10        2.05        2.44      3.43 o 
  -8   5  10       72.43       69.42      5.56 o 
  -7   5  10        4.43       16.12      3.78 o 
  -6   5  10       85.92       86.37      5.38 o 
  -5   5  10      140.94      115.21      5.86 o 
  -4   5  10      538.76      592.30     15.03 o 
  -3   5  10        3.49        4.63      2.45 o 
  -2   5  10      557.65      576.36      8.85 o 
  -1   5  10      578.19      578.98     10.82 o 
   0   5  10      134.58       95.50      5.81 o 
   1   5  10      219.84      162.01      5.99 o 
   2   5  10        0.02        3.72      1.93 o 
   3   5  10     1143.57     1049.89     11.96 o 
   4   5  10      906.24      954.68     12.58 o 
   5   5  10      250.67      252.08      7.24 o 
   6   5  10      224.74      234.71      7.37 o 
   7   5  10      394.01      359.88      9.21 o 
   8   5  10      237.62      256.99     10.97 o 
   9   5  10       51.86       47.97      7.79 o 
  10   5  10        6.40        8.00      4.26 o 
 -11   6  10       37.74       50.91     10.77 o 
 -10   6  10       32.45       33.50      5.13 o 
  -9   6  10       61.91       60.89      5.67 o 
  -8   6  10      132.08      117.58      6.88 o 
  -7   6  10       77.91       80.36      6.75 o 
  -6   6  10        0.01        1.82      3.01 o 
  -5   6  10      387.44      346.54      9.56 o 
  -4   6  10       51.81       72.85      4.87 o 
  -3   6  10      800.27      707.58     12.52 o 
  -2   6  10        0.38        2.95      2.33 o 
  -1   6  10      385.77      363.52     13.28 o 
   0   6  10     1247.86     1184.80     16.05 o 
   1   6  10       11.67       13.58      3.94 o 
   2   6  10      887.67      775.18     11.62 o 
   3   6  10      702.80      732.05     11.43 o 
   4   6  10       21.36       29.42      2.89 o 
   5   6  10      210.35      210.95      6.94 o 
   6   6  10      335.75      330.71      8.58 o 
   7   6  10      154.85      159.67      9.42 o 
   8   6  10        7.87        2.45      4.09 o 
   9   6  10       36.89       31.73     10.01 o 
  10   6  10       53.40       78.34      8.79 o 
 -10   7  10       85.90       66.60      6.35 o 
  -9   7  10        1.33        4.90      4.71 o 
  -8   7  10       17.37       31.14      4.71 o 
  -7   7  10       23.53       10.25      4.54 o 
  -6   7  10      367.21      389.49     10.72 o 
  -5   7  10       69.53       46.74      4.64 o 
  -4   7  10      121.84      111.33      7.31 o 
  -3   7  10       31.09       31.17      4.24 o 
  -2   7  10      328.95      337.56      8.81 o 
  -1   7  10      685.55      685.73     12.19 o 
   0   7  10       39.09       28.32      3.54 o 
   1   7  10      240.38      255.22      7.72 o 
   2   7  10      257.45      269.46      8.17 o 
   3   7  10       80.47       79.47      4.47 o 
   4   7  10       94.15       96.62      4.96 o 
   5   7  10      383.64      410.70     13.84 o 
   6   7  10       55.69       50.89      6.44 o 
   7   7  10       30.14       24.37      5.46 o 
   8   7  10      170.34      155.99     13.19 o 
   9   7  10       33.45       34.10      6.88 o 
 -10   8  10        0.00        0.87      4.25 o 
  -9   8  10        6.44       13.60      4.25 o 
  -8   8  10       76.30       81.61      6.45 o 
  -7   8  10      157.92      173.15      8.22 o 
  -6   8  10      116.58      124.41      6.85 o 
  -5   8  10        3.74        5.74      3.31 o 
  -4   8  10      424.00      444.81     12.04 o 
  -3   8  10      102.05      138.70      6.59 o 
  -2   8  10      155.21      119.84      7.61 o 
  -1   8  10      932.95     1008.44     32.70 o 
   0   8  10       55.38       34.46      3.95 o 
   1   8  10      151.33      173.97      8.17 o 
   2   8  10       59.99       60.50      4.74 o 
   3   8  10      551.06      572.50     12.07 o 
   4   8  10      683.65      654.95     11.61 o 
   5   8  10       38.57       41.80      4.17 o 
   6   8  10       66.87       66.03     12.25 o 
   7   8  10      485.29      528.07     17.08 o 
   8   8  10        6.18        7.98      5.74 o 
   9   8  10      129.47      127.93     10.15 o 
  -9   9  10        3.59        8.85      4.70 o 
  -8   9  10        0.51        2.37      4.18 o 
  -7   9  10        1.46       -0.98      3.73 o 
  -6   9  10       92.34       82.78      6.17 o 
  -5   9  10       34.39       42.99      4.96 o 
  -4   9  10       99.10       88.56      8.91 o 
  -3   9  10        0.38       -0.73      3.18 o 
  -2   9  10        0.62        0.74      3.74 o 
  -1   9  10       15.21        7.10      5.46 o 
   0   9  10        0.61        2.08      3.94 o 
   1   9  10      534.53      569.78     12.14 o 
   2   9  10       49.67       42.55      4.42 o 
   3   9  10        1.51        0.71      2.91 o 
   4   9  10        4.82        3.89      3.26 o 
   5   9  10        3.67       11.25      3.71 o 
   6   9  10       44.05       74.06      7.58 o 
   7   9  10       31.21       55.72      7.18 o 
   8   9  10       18.31        8.53      5.43 o 
  -8  10  10       56.54       56.69      6.57 o 
  -7  10  10        2.36        3.12      4.08 o 
  -6  10  10       37.40       42.71      5.17 o 
  -5  10  10       10.12       14.82      4.11 o 
  -4  10  10      279.27      267.57      9.52 o 
  -3  10  10       20.85       24.40      6.74 o 
  -2  10  10        0.40        5.30      4.31 o 
  -1  10  10       19.76       17.01      6.03 o 
   0  10  10       35.94       31.64      5.24 o 
   1  10  10       27.99       24.07      5.03 o 
   2  10  10      121.39      129.55      6.75 o 
   3  10  10       56.11       59.65      5.22 o 
   4  10  10        0.33        3.42      4.01 o 
   5  10  10       72.30       82.00     11.01 o 
   6  10  10        0.18        9.49     10.25 o 
   7  10  10        6.05        6.76      5.22 o 
  -7  11  10       61.28       57.49      6.62 o 
  -6  11  10      160.04      159.64      8.56 o 
  -5  11  10       79.72       80.91      7.24 o 
  -4  11  10      165.44      185.06     11.13 o 
  -3  11  10       91.01       88.76     16.09 o 
  -2  11  10       48.48       60.85      6.96 o 
  -1  11  10       33.17       39.05      6.31 o 
   0  11  10       72.54       85.87      7.55 o 
   1  11  10      395.89      383.29     13.69 o 
   2  11  10      472.46      589.67     16.84 o 
   3  11  10       14.88       10.87      5.65 o 
   4  11  10        6.07        9.92      4.82 o 
   5  11  10       49.36       74.12      7.71 o 
   6  11  10      325.39      316.28     13.72 o 
  -5  12  10      190.31      204.05     11.89 o 
  -4  12  10        4.10        6.74      7.50 o 
  -3  12  10       45.45       24.27      5.77 o 
  -2  12  10       17.51       33.60      6.69 o 
  -1  12  10       57.65       48.74      6.65 o 
   0  12  10      255.30      291.82     12.82 o 
   1  12  10       28.08       20.98      5.98 o 
   2  12  10       58.84       68.63     10.73 o 
   3  12  10      122.43      120.37     12.63 o 
   4  12  10        6.34        7.40      4.92 o 
  -3  13  10        1.90        7.25      5.23 o 
  -2  13  10        2.76        3.38      5.16 o 
  -1  13  10       15.85        4.95      4.85 o 
   0  13  10        0.08       -0.47      4.46 o 
   1  13  10       13.63       25.91      8.73 o 
   2  13  10        0.57        3.32      7.02 o 
 -12   1  11        0.16       -6.70      5.02 o 
 -11   1  11       22.10       21.98      5.54 o 
 -10   1  11        1.91        3.50      4.35 o 
  -9   1  11       18.72       18.32      4.86 o 
  -8   1  11       56.71       90.04     13.29 o 
  -7   1  11      133.65      177.98      7.04 o 
  -6   1  11        4.05       12.67      3.07 o 
  -5   1  11      415.04      357.27      7.44 o 
  -4   1  11       47.45       64.28      3.69 o 
  -3   1  11      452.75      462.09      7.85 o 
  -2   1  11       17.13        8.82      2.43 o 
  -1   1  11        3.30        1.26      1.59 o 
   0   1  11     1587.37     1689.39     12.79 o 
   1   1  11        0.35        0.81      1.71 o 
   2   1  11      718.66      651.16     10.27 o 
   3   1  11      148.68      137.29      7.11 o 
   4   1  11     1113.31     1095.29     19.55 o 
   5   1  11       33.78       37.72      4.69 o 
   6   1  11       49.70       52.21      4.10 o 
   7   1  11     1222.14     1136.05     16.45 o 
   8   1  11      230.44      228.05      7.83 o 
   9   1  11       42.12       42.01      4.54 o 
  10   1  11        6.44       10.17      3.67 o 
  11   1  11       11.95        7.65      4.64 o 
 -12   2  11       47.69       88.47     12.91 o 
 -11   2  11       21.41        9.30      5.03 o 
 -10   2  11       70.09       90.89      8.09 o 
  -9   2  11        2.71        1.07      3.92 o 
  -8   2  11      607.32      508.37     19.27 o 
  -7   2  11      381.83      438.12     10.52 o 
  -6   2  11       41.32       45.06      4.30 o 
  -5   2  11      608.64      699.90     12.42 o 
  -4   2  11      379.23      499.63      8.48 o 
  -3   2  11      229.11      292.72      6.41 o 
  -2   2  11       98.70       53.00      3.13 o 
  -1   2  11      207.56      156.78      4.17 o 
   0   2  11      273.40      298.78      7.16 o 
   1   2  11      541.81      534.94      7.70 o 
   2   2  11      416.24      396.94      8.10 o 
   3   2  11      285.30      247.47      6.80 o 
   4   2  11        2.19       -0.03      3.15 o 
   5   2  11        5.68        2.96      2.88 o 
   6   2  11      276.07      222.41      7.20 o 
   7   2  11       20.81       22.96      3.62 o 
   8   2  11      137.70      141.86      6.38 o 
   9   2  11       13.06       14.05      3.59 o 
  10   2  11        0.52        0.27      3.69 o 
  11   2  11       10.41        2.72      4.64 o 
 -11   3  11       55.65       56.18      7.38 o 
 -10   3  11       91.63       87.03      7.89 o 
  -9   3  11      158.41      171.55     15.00 o 
  -8   3  11        2.33        2.01      5.48 o 
  -7   3  11       57.54       73.95      5.35 o 
  -6   3  11      163.97      133.83      6.50 o 
  -5   3  11       78.89       75.52      4.86 o 
  -4   3  11        2.77        4.55      2.15 o 
  -3   3  11      356.32      307.41      6.59 o 
  -2   3  11       85.74       74.03      3.55 o 
  -1   3  11       40.64       36.82      2.74 o 
   0   3  11      170.26      146.93      4.87 o 
   1   3  11      508.95      485.17      7.58 o 
   2   3  11      203.38      231.56      5.50 o 
   3   3  11      575.35      488.61      9.30 o 
   4   3  11      409.74      446.93      9.25 o 
   5   3  11       65.31       64.13      4.34 o 
   6   3  11      365.35      363.19      8.83 o 
   7   3  11      588.72      567.30     11.40 o 
   8   3  11      167.35      167.80      6.97 o 
   9   3  11       10.05       14.28      3.72 o 
  10   3  11       17.49        7.12      4.61 o 
 -11   4  11       43.75       36.84      6.83 o 
 -10   4  11       15.21       15.09      5.27 o 
  -9   4  11        1.61        1.43      3.37 o 
  -8   4  11      182.54      209.19      8.29 o 
  -7   4  11       26.53       26.86      4.10 o 
  -6   4  11      315.94      313.74      9.06 o 
  -5   4  11       20.13       14.68      3.29 o 
  -4   4  11      283.02      259.21      7.83 o 
  -3   4  11      366.74      391.08      7.48 o 
  -2   4  11      265.07      241.06      6.80 o 
  -1   4  11       75.98       85.88      4.66 o 
   0   4  11      804.02      801.74     12.58 o 
   1   4  11      447.76      468.31      7.53 o 
   2   4  11     1213.83     1144.58     17.37 o 
   3   4  11      170.58      162.57      5.98 o 
   4   4  11      656.39      659.81     12.32 o 
   5   4  11     1597.12     1476.98     25.87 o 
   6   4  11      572.28      639.99     11.82 o 
   7   4  11      540.27      525.43     11.12 o 
   8   4  11       55.61       61.19      5.14 o 
   9   4  11      362.08      379.93     15.45 o 
  10   4  11      236.64      258.95     11.86 o 
 -11   5  11       46.87       37.10      7.11 o 
 -10   5  11       85.83       95.80      8.49 o 
  -9   5  11        2.50       -2.75      3.28 o 
  -8   5  11        4.93        6.22      3.53 o 
  -7   5  11      570.24      622.78     13.35 o 
  -6   5  11      178.51      238.52      8.29 o 
  -5   5  11      303.91      228.12      8.07 o 
  -4   5  11       13.41       43.99      4.73 o 
  -3   5  11       11.20       15.42      3.13 o 
  -2   5  11      380.37      395.91      8.04 o 
  -1   5  11      298.45      259.46      7.48 o 
   0   5  11      137.84      137.01     11.45 o 
   1   5  11       22.37       25.36      3.36 o 
   2   5  11      346.54      327.50      7.72 o 
   3   5  11      557.14      525.77      8.51 o 
   4   5  11     1239.44     1219.91     15.80 o 
   5   5  11        1.17       -0.34      2.63 o 
   6   5  11       29.24       37.78      3.97 o 
   7   5  11        5.19        2.70      2.93 o 
   8   5  11      166.68      161.17     19.06 o 
   9   5  11      123.09      137.07      8.10 o 
  10   5  11       63.70       64.09      6.70 o 
 -10   6  11        0.00       -2.43      6.09 o 
  -9   6  11       64.90       46.16      6.14 o 
  -8   6  11        0.38       -1.06      3.37 o 
  -7   6  11      192.28      182.18      8.04 o 
  -6   6  11      222.09      218.07      8.23 o 
  -5   6  11      251.72      259.35     10.85 o 
  -4   6  11      985.16     1037.66     16.28 o 
  -3   6  11       17.57       18.35      3.32 o 
  -2   6  11       30.85       22.57      8.12 o 
  -1   6  11       86.07      109.37      5.57 o 
   0   6  11      847.03      679.78     12.23 o 
   1   6  11      321.05      233.38      7.43 o 
   2   6  11        2.02       10.20      2.74 o 
   3   6  11      469.72      482.94      9.56 o 
   4   6  11        5.40       -0.32      3.52 o 
   5   6  11        2.01        0.83      2.68 o 
   6   6  11       18.05       15.38      3.16 o 
   7   6  11        0.06        1.03      3.11 o 
   8   6  11      203.55      180.60     15.18 o 
   9   6  11       42.03       56.55      6.22 o 
 -10   7  11        3.98        2.36      4.10 o 
  -9   7  11       13.52       12.03      4.28 o 
  -8   7  11       24.03       21.72      4.68 o 
  -7   7  11       91.78      114.07      6.89 o 
  -6   7  11       77.85       78.29      5.79 o 
  -5   7  11      143.37      143.44      8.50 o 
  -4   7  11       33.49       30.10      4.07 o 
  -3   7  11       50.65       64.06      5.69 o 
  -2   7  11      436.13      394.63     12.45 o 
  -1   7  11      353.99      385.06     12.24 o 
   0   7  11       45.85       40.05      4.59 o 
   1   7  11      346.58      384.14     13.92 o 
   2   7  11        5.23       23.69      6.39 o 
   3   7  11       71.04       76.78      4.55 o 
   4   7  11      176.86      173.27     12.23 o 
   5   7  11        4.13        5.18      3.39 o 
   6   7  11       89.99       89.53      5.39 o 
   7   7  11        0.29        0.02      3.36 o 
   8   7  11       10.66        4.06      3.68 o 
   9   7  11      122.08      138.37      8.73 o 
  -9   8  11        1.00        0.86      3.94 o 
  -8   8  11        0.17       -4.82      3.21 o 
  -7   8  11       15.30        6.02      3.77 o 
  -6   8  11       15.12       14.04      3.82 o 
  -5   8  11       81.57       64.28      5.33 o 
  -4   8  11      259.38      277.35      9.14 o 
  -3   8  11        4.21       -1.75      3.76 o 
  -2   8  11      394.24      350.68     12.27 o 
  -1   8  11       11.64       34.48      5.23 o 
   0   8  11      508.18      497.58     11.19 o 
   1   8  11        1.21       -0.80      2.65 o 
   2   8  11        4.80        6.70      3.14 o 
   3   8  11       79.62       88.95      5.59 o 
   4   8  11       31.41       31.18      5.41 o 
   5   8  11        1.31        1.35      3.41 o 
   6   8  11       17.78        8.00      4.68 o 
   7   8  11        3.77        6.94      4.63 o 
   8   8  11       95.65       70.75      8.26 o 
  -8   9  11       14.31       23.81      4.89 o 
  -7   9  11       51.43       56.25      5.84 o 
  -6   9  11       18.77       28.56      4.56 o 
  -5   9  11       28.74       27.10      6.75 o 
  -4   9  11      282.02      269.41      9.32 o 
  -3   9  11      318.34      315.94     12.41 o 
  -2   9  11      152.28      156.77      9.15 o 
  -1   9  11      196.49      185.50      9.58 o 
   0   9  11       76.40       65.47      6.43 o 
   1   9  11        4.06        6.00      3.10 o 
   2   9  11      233.03      246.21      8.63 o 
   3   9  11      197.09      225.13      8.46 o 
   4   9  11      989.38      951.79     16.81 o 
   5   9  11       26.40       35.17      7.64 o 
   6   9  11      116.40      134.22      9.64 o 
   7   9  11       60.63       59.31     12.48 o 
  -7  10  11        0.10       -5.39      3.60 o 
  -6  10  11       23.26       26.02      4.69 o 
  -5  10  11       38.15       48.14      5.64 o 
  -4  10  11      341.21      336.93     13.69 o 
  -3  10  11       19.49       17.62      5.24 o 
  -2  10  11       77.57       75.42      7.31 o 
  -1  10  11       35.52       33.62      5.67 o 
   0  10  11      200.40      173.43      9.69 o 
   1  10  11        3.90        2.17      4.08 o 
   2  10  11        0.83       -1.19      3.13 o 
   3  10  11      289.56      277.73      9.60 o 
   4  10  11       30.42       50.92      7.93 o 
   5  10  11      130.98      180.74     15.00 o 
   6  10  11        0.56       -3.04      6.08 o 
  -6  11  11        1.10       -1.61      4.09 o 
  -5  11  11       38.69       26.57      5.13 o 
  -4  11  11        3.59        2.83      4.81 o 
  -3  11  11       42.95       60.34      7.22 o 
  -2  11  11       38.34       43.51      8.59 o 
  -1  11  11       37.98       59.76      7.05 o 
   0  11  11       48.99       47.28      6.44 o 
   1  11  11        5.09        3.08      4.42 o 
   2  11  11       82.38       94.99      7.98 o 
   3  11  11       16.87       19.69      5.36 o 
   4  11  11        9.99       13.54      5.12 o 
   5  11  11        2.92       -1.47      4.36 o 
  -4  12  11       38.09       42.18      7.48 o 
  -3  12  11       57.04       55.66      7.35 o 
  -2  12  11        3.60        3.37      5.55 o 
  -1  12  11       19.35       23.02      5.79 o 
   0  12  11       70.19       71.31      7.88 o 
   1  12  11      129.21      140.09      9.73 o 
   2  12  11      107.41      112.58     12.44 o 
   3  12  11        6.41        1.23      6.45 o 
 -11   0  12        6.14       -3.99      6.36 o 
 -10   0  12        0.04       -1.80      5.13 o 
  -9   0  12       19.55        1.61      6.08 o 
  -8   0  12        0.38        8.16      5.79 o 
  -7   0  12      104.27       83.34      9.68 o 
  -6   0  12       14.64        1.10      3.54 o 
  -5   0  12      587.83      555.19     18.70 o 
  -4   0  12      501.39      559.06     18.61 o 
  -3   0  12     1531.93     1308.34     20.10 o 
  -2   0  12     1390.48     1621.36     22.47 o 
  -1   0  12      628.46      479.36     11.12 o 
   0   0  12     1010.35     1203.88     20.27 o 
   1   0  12     2443.33     2720.36     33.94 o 
   2   0  12     4214.98     4038.06     45.20 o 
   3   0  12      560.24      556.32     27.10 o 
   4   0  12     1217.57     1292.85     23.10 o 
   5   0  12       19.51       22.22      4.75 o 
   6   0  12      382.94      376.97     13.18 o 
   7   0  12       39.56       39.56      5.90 o 
   8   0  12      247.60      248.47     11.78 o 
   9   0  12      340.72      365.98     14.54 o 
  10   0  12        6.68        1.73      5.10 o 
 -11   1  12       19.37       19.96      6.07 o 
 -10   1  12        4.65       -3.91      5.13 o 
  -9   1  12        0.26        4.55      4.03 o 
  -8   1  12      104.72      108.13      7.85 o 
  -7   1  12       18.99       13.04      4.38 o 
  -6   1  12        3.49        1.84      3.30 o 
  -5   1  12        0.17       -1.44      2.24 o 
  -4   1  12      179.88      212.32      5.96 o 
  -3   1  12        0.78        0.41      2.09 o 
  -2   1  12      863.35      842.69     10.87 o 
  -1   1  12      341.69      297.12      5.75 o 
   0   1  12      127.60      131.74      4.42 o 
   1   1  12      252.36      250.84      6.79 o 
   2   1  12       64.94       83.14      4.45 o 
   3   1  12     1648.26     1492.83     17.33 o 
   4   1  12      887.09      918.33     13.50 o 
   5   1  12       57.19       70.46      4.54 o 
   6   1  12        1.42        2.15      2.80 o 
   7   1  12        4.28       10.85      3.19 o 
   8   1  12       37.84       44.07      4.59 o 
   9   1  12       61.84       66.31      5.36 o 
  10   1  12      117.92       99.24      6.52 o 
 -11   2  12       17.55       14.03      5.74 o 
 -10   2  12       52.90       47.71      7.88 o 
  -9   2  12       21.46       23.75      5.19 o 
  -8   2  12        6.86       12.11      4.70 o 
  -7   2  12        3.50        3.29      3.10 o 
  -6   2  12       30.11       25.53      3.81 o 
  -5   2  12      373.01      404.83      9.73 o 
  -4   2  12      231.55      232.88      6.20 o 
  -3   2  12       12.68       15.11      2.54 o 
  -2   2  12       81.12       69.53      4.96 o 
  -1   2  12      799.31      840.78     11.34 o 
   0   2  12       23.08       20.89      2.50 o 
   1   2  12     1086.12     1035.50     13.52 o 
   2   2  12       79.01       86.00      4.61 o 
   3   2  12       55.30       73.10      4.43 o 
   4   2  12      395.86      414.60      9.10 o 
   5   2  12      189.26      179.02      6.54 o 
   6   2  12       14.44       17.90      3.51 o 
   7   2  12       66.11       54.00      6.32 o 
   8   2  12        9.16        7.93      3.33 o 
   9   2  12        1.00        2.27      3.23 o 
  10   2  12        0.32       -3.55      3.86 o 
 -11   3  12        8.90        9.33      5.50 o 
 -10   3  12        0.03        0.67      4.46 o 
  -9   3  12        5.25        1.85      4.12 o 
  -8   3  12       37.50       43.91      4.86 o 
  -7   3  12       19.68       11.81      3.57 o 
  -6   3  12      761.00      680.60     13.29 o 
  -5   3  12      338.13      440.84     10.35 o 
  -4   3  12        1.61       13.79      3.06 o 
  -3   3  12       35.87       16.38      2.56 o 
  -2   3  12        6.90        5.24      2.12 o 
  -1   3  12      169.16      176.48      9.04 o 
   0   3  12      593.49      523.82     11.18 o 
   1   3  12       27.67       42.96      3.09 o 
   2   3  12       14.83        6.90      2.64 o 
   3   3  12        8.57       18.81      3.13 o 
   4   3  12       55.29       32.76      5.14 o 
   5   3  12      605.81      572.68     11.07 o 
   6   3  12       20.01       13.75      3.34 o 
   7   3  12       23.31       22.97      3.72 o 
   8   3  12      102.37       91.91      7.95 o 
   9   3  12      100.36       91.28      5.99 o 
  10   3  12       66.22       75.01      9.71 o 
 -11   4  12        0.33       -0.18      5.13 o 
 -10   4  12       17.18       12.48      5.50 o 
  -9   4  12        0.05       -2.89      3.39 o 
  -8   4  12       18.41       32.66      4.64 o 
  -7   4  12       24.95       33.07      4.56 o 
  -6   4  12      104.71       94.34      5.82 o 
  -5   4  12      469.69      450.25     10.72 o 
  -4   4  12       15.70       13.07      3.20 o 
  -3   4  12      280.91      243.69      6.62 o 
  -2   4  12      161.62      216.62      7.02 o 
  -1   4  12      100.19      127.46     10.29 o 
   0   4  12        2.86        1.56      3.82 o 
   1   4  12       53.68       44.53      3.55 o 
   2   4  12       57.88       79.12      4.46 o 
   3   4  12      154.66      137.94      5.80 o 
   4   4  12      534.27      544.74     14.77 o 
   5   4  12        4.67        6.72      2.78 o 
   6   4  12      116.51      113.25      5.78 o 
   7   4  12       26.97       31.63      5.60 o 
   8   4  12        1.07        3.60      3.19 o 
   9   4  12      269.02      302.19     11.43 o 
  10   4  12       20.18       26.26      5.60 o 
 -10   5  12        0.37        9.06      5.38 o 
  -9   5  12      134.92      141.34      7.77 o 
  -8   5  12      117.18      142.91     11.94 o 
  -7   5  12       16.70        6.86      4.83 o 
  -6   5  12       45.46       50.22      4.96 o 
  -5   5  12       17.60       23.56      3.83 o 
  -4   5  12     1020.42     1013.16     23.50 o 
  -3   5  12      309.82      312.21      8.69 o 
  -2   5  12      617.05      629.93     14.12 o 
  -1   5  12       58.03       49.61      6.12 o 
   0   5  12      222.80      219.25      7.21 o 
   1   5  12       28.30       29.63      5.77 o 
   2   5  12        8.05        3.50      2.44 o 
   3   5  12        8.95        5.89      3.25 o 
   4   5  12      720.16      812.46     27.68 o 
   5   5  12      101.96      129.98      6.03 o 
   6   5  12       34.45       38.28      4.10 o 
   7   5  12       41.20       36.20      4.35 o 
   8   5  12      198.13      214.04     12.00 o 
   9   5  12       18.72        9.18      4.50 o 
 -10   6  12       16.93       13.94      4.73 o 
  -9   6  12        5.75       -1.19      3.49 o 
  -8   6  12        1.52       -2.01      3.30 o 
  -7   6  12        4.85        9.93      3.95 o 
  -6   6  12       99.58       92.38      8.44 o 
  -5   6  12       23.11       22.02      3.96 o 
  -4   6  12       18.35       19.78      3.84 o 
  -3   6  12      106.20      123.34      7.81 o 
  -2   6  12      138.60      105.80      7.20 o 
  -1   6  12      194.96      163.60      6.77 o 
   0   6  12       36.03       44.86      4.18 o 
   1   6  12      561.70      481.09     10.66 o 
   2   6  12      107.13       95.47      4.89 o 
   3   6  12      503.13      468.73     14.52 o 
   4   6  12      263.72      292.34     17.87 o 
   5   6  12        1.23       -1.78      3.80 o 
   6   6  12       82.33       84.69      5.55 o 
   7   6  12        1.88        2.17      3.00 o 
   8   6  12       19.02       19.99      4.80 o 
   9   6  12      180.02      220.80     15.71 o 
  -9   7  12      145.01      156.69      8.45 o 
  -8   7  12       15.79       17.08      4.43 o 
  -7   7  12       48.58       47.61      5.19 o 
  -6   7  12      101.91       86.41      6.14 o 
  -5   7  12       49.15       87.45      6.54 o 
  -4   7  12        0.23       -0.18      2.75 o 
  -3   7  12      302.24      264.63     13.29 o 
  -2   7  12       47.60       41.69      5.57 o 
  -1   7  12      201.39      217.36      9.90 o 
   0   7  12      617.73      612.27     21.01 o 
   1   7  12       11.75       10.84      3.45 o 
   2   7  12       74.93       85.13      5.36 o 
   3   7  12      201.14      215.21      8.38 o 
   4   7  12        5.83        8.31      3.80 o 
   5   7  12      242.46      273.18      9.92 o 
   6   7  12        4.49        9.20      3.91 o 
   7   7  12      119.18      111.72     12.15 o 
   8   7  12       94.27      101.34      7.57 o 
  -9   8  12       11.38        9.97      4.94 o 
  -8   8  12        6.33        4.62      3.97 o 
  -7   8  12        9.53        9.97     10.02 o 
  -6   8  12       58.20       57.24      5.91 o 
  -5   8  12       21.89       19.18      5.97 o 
  -4   8  12      228.79      204.91     10.37 o 
  -3   8  12      106.19       87.92      8.88 o 
  -2   8  12      163.86      175.48      9.48 o 
  -1   8  12      552.69      539.23     15.45 o 
   0   8  12        3.83       10.77      4.30 o 
   1   8  12      861.38      970.35     16.35 o 
   2   8  12      137.25      112.00      6.23 o 
   3   8  12      281.85      315.31      9.58 o 
   4   8  12       88.23       72.86      6.02 o 
   5   8  12      181.62      186.78      8.56 o 
   6   8  12      560.93      520.56     17.59 o 
   7   8  12       19.23       32.28      6.55 o 
   8   8  12       14.62       15.37      6.45 o 
  -8   9  12       82.39       88.44      7.42 o 
  -7   9  12        1.38        5.56      3.91 o 
  -6   9  12       12.26       21.16      4.63 o 
  -5   9  12       89.20       85.69     10.92 o 
  -4   9  12        1.73        6.73      4.49 o 
  -3   9  12      260.48      280.14     12.28 o 
  -2   9  12        0.01        1.17      4.05 o 
  -1   9  12       20.31       20.77      8.54 o 
   0   9  12      262.61      260.87     11.30 o 
   1   9  12       22.09       13.88      4.40 o 
   2   9  12      118.77      133.98      6.86 o 
   3   9  12       12.61       20.92      4.21 o 
   4   9  12       44.70       33.84      6.04 o 
   5   9  12      206.65      210.64     14.14 o 
   6   9  12        4.24        4.99      5.08 o 
   7   9  12        2.70        0.96      5.20 o 
  -7  10  12       74.18       72.90      6.91 o 
  -6  10  12       95.18      118.34      7.71 o 
  -5  10  12       60.76       74.13      7.93 o 
  -4  10  12       32.56       39.13      6.52 o 
  -3  10  12       19.00       14.46      4.78 o 
  -2  10  12       47.59       36.64     19.65 o 
  -1  10  12      300.84      359.33     13.62 o 
   0  10  12       77.01       76.13     10.11 o 
   1  10  12       16.18       12.36      4.76 o 
   2  10  12        3.27        2.74      3.42 o 
   3  10  12        0.97       -2.11      3.08 o 
   4  10  12        7.39       -0.76      6.08 o 
   5  10  12        9.38       15.00      7.59 o 
   6  10  12       30.39       34.08      9.49 o 
  -5  11  12        0.68        4.51      5.36 o 
  -4  11  12       37.23       52.36      7.36 o 
  -3  11  12        8.12        4.57      4.79 o 
  -2  11  12      338.15      323.22     18.99 o 
  -1  11  12       77.25       69.82      7.82 o 
   0  11  12      101.58       98.41      9.87 o 
   1  11  12        3.53        4.54      4.80 o 
   2  11  12      227.80      247.50     24.49 o 
   3  11  12        0.14        0.67      4.07 o 
   4  11  12        5.51        5.43      9.26 o 
  -3  12  12       39.51       24.77      6.34 o 
  -2  12  12        5.46        4.25      5.01 o 
  -1  12  12      103.32      110.40      9.36 o 
   0  12  12        0.30        0.55      4.84 o 
   1  12  12      177.92      211.74     11.95 o 
   2  12  12       30.94       33.28      6.58 o 
 -11   1  13        1.07        5.19      5.42 o 
 -10   1  13        0.25       -0.74      4.32 o 
  -9   1  13        0.40       -0.38      5.27 o 
  -8   1  13      226.89      252.89     12.15 o 
  -7   1  13       50.50       51.70      6.07 o 
  -6   1  13       37.45       51.16      4.75 o 
  -5   1  13       20.05       11.27      3.36 o 
  -4   1  13      121.51      165.99      6.26 o 
  -3   1  13      325.93      271.03      8.21 o 
  -2   1  13      276.38      322.82      7.04 o 
  -1   1  13       91.63      105.95      9.29 o 
   0   1  13      630.31      602.47     16.99 o 
   1   1  13      887.20      865.22     12.81 o 
   2   1  13      178.14      147.28      6.48 o 
   3   1  13      446.57      405.12     11.44 o 
   4   1  13      171.16      158.48      6.37 o 
   5   1  13       13.31        5.92      3.01 o 
   6   1  13       12.18       12.42      3.38 o 
   7   1  13       44.09       40.42      4.36 o 
   8   1  13      207.36      177.55      7.66 o 
   9   1  13       10.81       16.40      4.03 o 
  10   1  13       18.66       19.05      4.55 o 
 -11   2  13       19.12       12.40      9.07 o 
 -10   2  13       23.79       27.01      5.89 o 
  -9   2  13        3.99        4.94      4.52 o 
  -8   2  13       29.89       41.93      6.06 o 
  -7   2  13      152.75      119.16      6.49 o 
  -6   2  13       10.86       18.48      4.52 o 
  -5   2  13      881.16      998.38     15.90 o 
  -4   2  13        4.58        4.00      2.36 o 
  -3   2  13      113.67       99.81      4.67 o 
  -2   2  13      116.14      145.34      6.15 o 
  -1   2  13      464.62      364.71      8.88 o 
   0   2  13     1495.15     1314.53     18.94 o 
   1   2  13      860.21      979.84     19.50 o 
   2   2  13       11.78        1.34      2.66 o 
   3   2  13       40.94       23.99      3.47 o 
   4   2  13       28.21       34.03      3.81 o 
   5   2  13      961.86      980.31     15.03 o 
   6   2  13       14.54       11.51      3.43 o 
   7   2  13      388.97      406.87     10.36 o 
   8   2  13      194.89      190.00      7.90 o 
   9   2  13        1.72        0.80      3.43 o 
 -10   3  13       16.83       17.73      5.53 o 
  -9   3  13        7.93        4.91      4.37 o 
  -8   3  13       26.89       31.05      4.59 o 
  -7   3  13        3.08        3.47      3.81 o 
  -6   3  13      622.15      637.29     13.15 o 
  -5   3  13      188.62      181.47      7.34 o 
  -4   3  13       27.73       28.18      3.75 o 
  -3   3  13       49.26       48.57      3.57 o 
  -2   3  13       26.61       24.26      3.38 o 
  -1   3  13      739.55      718.64     12.55 o 
   0   3  13      324.83      346.76      8.76 o 
   1   3  13      124.86      163.57      6.15 o 
   2   3  13      559.54      514.32     10.03 o 
   3   3  13        5.76        1.73      2.62 o 
   4   3  13      355.71      344.85      8.87 o 
   5   3  13       50.64       54.77      5.08 o 
   6   3  13       76.88       53.54      4.58 o 
   7   3  13       61.90       74.09      8.08 o 
   8   3  13      116.72      118.63      6.48 o 
   9   3  13       46.35       46.50      5.10 o 
 -10   4  13        2.16        2.55      4.93 o 
  -9   4  13        1.65       -1.95      4.34 o 
  -8   4  13       11.87        8.88      3.64 o 
  -7   4  13      405.93      390.60     10.90 o 
  -6   4  13      215.97      232.35      8.58 o 
  -5   4  13        0.02        0.35      2.92 o 
  -4   4  13       23.46       23.99      4.17 o 
  -3   4  13     1021.74      993.74     19.50 o 
  -2   4  13      234.15      215.26      7.30 o 
  -1   4  13      580.38      599.56     11.68 o 
   0   4  13        6.35        0.99      3.26 o 
   1   4  13        9.63        6.67      3.26 o 
   2   4  13       36.65       40.15      4.50 o 
   3   4  13       57.86       58.90      4.41 o 
   4   4  13      557.15      545.90     11.02 o 
   5   4  13        5.40        5.69      3.02 o 
   6   4  13       60.43       63.92      4.99 o 
   7   4  13       15.05       20.13      3.98 o 
   8   4  13       65.08       72.89      5.76 o 
   9   4  13        0.08       -2.32      4.29 o 
 -10   5  13       38.12       35.53      6.78 o 
  -9   5  13        0.04        2.51      3.79 o 
  -8   5  13        7.76        9.70      3.94 o 
  -7   5  13       22.71       26.00      4.46 o 
  -6   5  13       67.34       51.96      5.04 o 
  -5   5  13      151.29      183.43      7.68 o 
  -4   5  13      327.73      263.51      8.64 o 
  -3   5  13        3.86        4.28      3.58 o 
  -2   5  13      679.35      821.89     17.91 o 
  -1   5  13        9.84       12.68      3.09 o 
   0   5  13      177.07      181.00      6.89 o 
   1   5  13       14.80       20.95      3.62 o 
   2   5  13       80.80       99.30      6.31 o 
   3   5  13       19.83       11.92      3.85 o 
   4   5  13       12.18        8.35      3.87 o 
   5   5  13       13.46       -1.21      2.73 o 
   6   5  13       45.50       65.19      5.05 o 
   7   5  13       23.61       22.31      4.12 o 
   8   5  13       24.12       27.33      5.13 o 
   9   5  13       34.40       33.24      7.94 o 
  -9   6  13      168.44      153.72      8.49 o 
  -8   6  13       47.73       45.98      5.40 o 
  -7   6  13        2.97       -0.08      4.52 o 
  -6   6  13        7.67        6.94      3.64 o 
  -5   6  13        6.71       20.75      3.89 o 
  -4   6  13      340.34      377.30     13.12 o 
  -3   6  13      121.41      127.54      8.22 o 
  -2   6  13       27.18       28.11      4.88 o 
  -1   6  13       38.40       40.23      4.35 o 
   0   6  13       35.85       34.60      4.04 o 
   1   6  13      308.09      354.91      9.69 o 
   2   6  13      397.36      345.43     12.29 o 
   3   6  13       25.68       10.93      3.91 o 
   4   6  13       80.79       99.84      8.61 o 
   5   6  13        0.06       -2.90      3.23 o 
   6   6  13       53.29       50.07      9.19 o 
   7   6  13      290.81      311.62      9.69 o 
   8   6  13        6.21        3.99      4.38 o 
  -9   7  13       17.74       18.55      4.99 o 
  -8   7  13        3.56        0.36      3.88 o 
  -7   7  13       65.41       55.41      5.74 o 
  -6   7  13       24.89       15.94      5.42 o 
  -5   7  13        0.72       -4.36      2.97 o 
  -4   7  13      102.40      100.63     10.16 o 
  -3   7  13      127.79      123.98      8.15 o 
  -2   7  13        0.16       -2.31      3.57 o 
  -1   7  13      177.00      166.82      8.96 o 
   0   7  13      461.22      402.53     14.26 o 
   1   7  13      955.16     1002.95     16.65 o 
   2   7  13       95.34      113.21      8.05 o 
   3   7  13       36.28       32.23      4.76 o 
   4   7  13       18.82       20.87      4.33 o 
   5   7  13       49.04       55.41      5.79 o 
   6   7  13      479.53      502.80     13.78 o 
   7   7  13        9.07       10.34      5.08 o 
   8   7  13       17.55       17.22      6.73 o 
  -8   8  13       37.70       29.09      5.31 o 
  -7   8  13       14.64        6.95      4.24 o 
  -6   8  13       72.78       68.18      7.81 o 
  -5   8  13        5.83        8.38      5.36 o 
  -4   8  13       90.91       89.81      7.76 o 
  -3   8  13       33.28       34.42      5.83 o 
  -2   8  13        9.20       13.04      4.83 o 
  -1   8  13       95.53       92.27      7.36 o 
   0   8  13      136.58      153.97      9.23 o 
   1   8  13       40.35       41.08      4.60 o 
   2   8  13        2.96        1.68      3.00 o 
   3   8  13       40.63       43.48      6.10 o 
   4   8  13      226.90      215.20      9.22 o 
   5   8  13       60.92       66.96      6.23 o 
   6   8  13       66.53       67.16      7.81 o 
   7   8  13        6.29       11.89      5.87 o 
  -7   9  13       58.86       63.86      6.54 o 
  -6   9  13       48.09       60.75      6.06 o 
  -5   9  13       27.85       23.89      5.94 o 
  -4   9  13      214.87      204.25     10.94 o 
  -3   9  13       77.48       76.80      7.50 o 
  -2   9  13       10.65       10.28      4.78 o 
  -1   9  13        0.22       -3.03      4.46 o 
   0   9  13      108.96      112.65      8.16 o 
   1   9  13      155.35      155.53      9.40 o 
   2   9  13       27.03       36.89      4.80 o 
   3   9  13       37.47       27.01      5.80 o 
   4   9  13       42.48       55.13      7.13 o 
   5   9  13       23.07       17.75      7.59 o 
   6   9  13        0.01       -2.46      4.51 o 
  -6  10  13        1.00        5.74      5.73 o 
  -5  10  13       12.01       10.15      5.23 o 
  -4  10  13       43.04       49.77      7.07 o 
  -3  10  13      102.97      117.67      9.12 o 
  -2  10  13       71.37       71.54      7.77 o 
  -1  10  13        5.43        9.35      4.83 o 
   0  10  13       54.23       49.63      6.72 o 
   1  10  13      189.29      190.67     10.82 o 
   2  10  13      241.44      220.07     11.37 o 
   3  10  13      141.59      130.67      9.29 o 
   4  10  13      262.55      290.38     18.32 o 
   5  10  13        0.62        0.19      6.17 o 
  -4  11  13        0.03        1.95      5.19 o 
  -3  11  13       34.59       38.11      6.94 o 
  -2  11  13       36.22       38.74      6.78 o 
  -1  11  13       23.98       27.78      6.14 o 
   0  11  13       18.70       22.94      6.22 o 
   1  11  13        1.41       -0.32      4.45 o 
   2  11  13       14.51       14.49     12.34 o 
   3  11  13       46.70       48.98     10.63 o 
 -10   0  14       30.80       37.97      9.49 o 
  -9   0  14       24.45       26.48      8.73 o 
  -8   0  14       46.17       49.55      9.11 o 
  -7   0  14        0.03       -0.38      5.03 o 
  -6   0  14       64.98       89.80      9.97 o 
  -5   0  14      208.46      157.23      8.39 o 
  -4   0  14       62.06       38.37      4.96 o 
  -3   0  14      181.76      218.26      8.97 o 
  -2   0  14      101.44      108.50      9.87 o 
  -1   0  14       53.25      103.09     10.06 o 
   0   0  14      771.46      878.41     18.55 o 
   1   0  14      165.84      270.12     10.96 o 
   2   0  14      300.13      344.09     12.41 o 
   3   0  14       90.51       66.88      7.40 o 
   4   0  14        1.60        1.71      4.32 o 
   5   0  14     1786.74     1788.35     62.46 o 
   6   0  14       42.73       53.01      6.71 o 
   7   0  14      105.91       95.76     14.76 o 
   8   0  14      276.04      308.68     13.89 o 
   9   0  14        1.57       -8.62      9.21 o 
 -10   1  14      102.07      110.36      9.19 o 
  -9   1  14      155.33      146.00     13.76 o 
  -8   1  14        0.07       11.83      4.64 o 
  -7   1  14        0.71        1.49      3.69 o 
  -6   1  14      188.08      158.00      7.02 o 
  -5   1  14      106.14      113.09      7.26 o 
  -4   1  14      327.23      321.51      7.69 o 
  -3   1  14       23.24       23.01      2.98 o 
  -2   1  14       70.35       89.83      5.20 o 
  -1   1  14      465.45      522.28     24.97 o 
   0   1  14       15.03       22.95      3.46 o 
   1   1  14       37.19       30.21      3.57 o 
   2   1  14      625.69      684.66     12.09 o 
   3   1  14      161.43      158.28      6.47 o 
   4   1  14      181.30      158.76      7.03 o 
   5   1  14       53.64       43.86      4.45 o 
   6   1  14       32.11       36.40      4.46 o 
   7   1  14       96.16       89.21      5.81 o 
   8   1  14        5.72       10.50      4.01 o 
   9   1  14      313.27      332.93     10.62 o 
 -10   2  14        2.47        8.42      5.09 o 
  -9   2  14        9.52        4.25      4.76 o 
  -8   2  14      173.09      176.23      9.98 o 
  -7   2  14       74.14       78.55      8.78 o 
  -6   2  14       12.72       12.46      3.50 o 
  -5   2  14        3.68        2.46      3.85 o 
  -4   2  14      166.93      176.24      7.74 o 
  -3   2  14       31.23       26.55      5.13 o 
  -2   2  14      208.57      218.01      7.50 o 
  -1   2  14        2.33        1.70      3.70 o 
   0   2  14       81.96       83.24      8.26 o 
   1   2  14      170.21      157.09      6.19 o 
   2   2  14      144.20      117.05      5.64 o 
   3   2  14       45.93       36.86      3.96 o 
   4   2  14       41.23       30.13      3.94 o 
   5   2  14       41.78       32.88      4.09 o 
   6   2  14        3.04        2.62      3.09 o 
   7   2  14       66.14       53.97      5.96 o 
   8   2  14        6.26        3.53      3.57 o 
   9   2  14        0.00        0.62      3.78 o 
 -10   3  14       24.23       19.55      6.38 o 
  -9   3  14        0.00        9.85      4.80 o 
  -8   3  14       71.82       70.15      9.45 o 
  -7   3  14        0.52       -3.11      3.72 o 
  -6   3  14        5.96        3.87      3.87 o 
  -5   3  14        6.37        2.55      5.55 o 
  -4   3  14       37.49       51.50      5.00 o 
  -3   3  14      526.68      578.04     11.81 o 
  -2   3  14       98.41       71.39      4.98 o 
  -1   3  14       59.88       25.67      3.79 o 
   0   3  14        2.14       -1.14      3.44 o 
   1   3  14        0.24       -1.53      3.27 o 
   2   3  14      888.19      852.79     18.55 o 
   3   3  14      286.90      304.62      9.10 o 
   4   3  14        3.57        8.95      3.23 o 
   5   3  14        0.60        1.05      2.88 o 
   6   3  14      109.12       95.70      7.19 o 
   7   3  14      345.79      343.38     10.06 o 
   8   3  14      124.87      119.76      8.94 o 
   9   3  14       14.30       15.25      4.45 o 
  -9   4  14       33.17       30.60      6.21 o 
  -8   4  14       32.29       33.16      4.97 o 
  -7   4  14       28.21       41.55      5.04 o 
  -6   4  14       33.70       45.25      5.00 o 
  -5   4  14        2.92       -0.90      3.04 o 
  -4   4  14      341.08      327.80     11.96 o 
  -3   4  14        4.30        7.47      4.29 o 
  -2   4  14       80.58       79.52      5.34 o 
  -1   4  14      124.69      139.78     11.73 o 
   0   4  14      114.50      135.25      8.16 o 
   1   4  14      424.99      463.63     13.84 o 
   2   4  14       17.31        5.78      3.58 o 
   3   4  14      272.63      304.82      9.98 o 
   4   4  14       11.49       -0.06      3.80 o 
   5   4  14       26.43       21.69      3.89 o 
   6   4  14        0.11       -2.55      2.88 o 
   7   4  14        4.59       -0.21      3.17 o 
   8   4  14       30.47       26.25      4.56 o 
  -9   5  14       15.30        4.06      4.06 o 
  -8   5  14        9.81        6.94      3.87 o 
  -7   5  14      153.77      130.62      7.32 o 
  -6   5  14        8.76        6.40      3.54 o 
  -5   5  14        8.17       11.70      6.46 o 
  -4   5  14       32.64       30.34      5.46 o 
  -3   5  14       19.39       23.65      8.40 o 
  -2   5  14       19.92       23.72      4.95 o 
  -1   5  14       13.92       11.90      3.73 o 
   0   5  14       94.33       83.42      8.57 o 
   1   5  14      335.15      294.46     11.26 o 
   2   5  14      310.91      304.14     15.86 o 
   3   5  14      236.40      236.44      9.94 o 
   4   5  14      260.74      260.71      9.78 o 
   5   5  14      152.94      179.33      8.73 o 
   6   5  14        3.58       -0.10      3.20 o 
   7   5  14        6.43        2.89      3.25 o 
   8   5  14      261.33      297.29     10.13 o 
  -9   6  14        2.29        0.86      7.92 o 
  -8   6  14        0.03       -1.65      3.79 o 
  -7   6  14      225.80      251.23     13.10 o 
  -6   6  14       49.71       38.70      5.00 o 
  -5   6  14      113.32      105.92      8.35 o 
  -4   6  14      112.75      118.76     12.72 o 
  -3   6  14       32.22       40.05      9.92 o 
  -2   6  14      110.19       88.10      7.30 o 
  -1   6  14      169.56      166.83      8.99 o 
   0   6  14       19.48       23.63      3.88 o 
   1   6  14      299.20      275.51     11.72 o 
   2   6  14       77.80       63.54     13.10 o 
   3   6  14       29.80       42.13      5.19 o 
   4   6  14      134.73      123.04      7.34 o 
   5   6  14      106.16      109.23      7.19 o 
   6   6  14       28.38       29.57      5.16 o 
   7   6  14      468.63      506.22     14.39 o 
  -8   7  14       26.90       20.85      5.11 o 
  -7   7  14        7.55       11.35      4.34 o 
  -6   7  14      175.75      170.56      8.37 o 
  -5   7  14       62.17       64.28      7.38 o 
  -4   7  14       29.14       23.13      5.84 o 
  -3   7  14       36.63       52.14      7.17 o 
  -2   7  14      255.52      281.60     11.64 o 
  -1   7  14      115.83       95.70     10.11 o 
   0   7  14        9.62        2.86      3.13 o 
   1   7  14       60.02       67.92     18.42 o 
   2   7  14        0.18       -5.38      6.69 o 
   3   7  14       18.38       15.46      6.08 o 
   4   7  14      135.17      147.13      8.08 o 
   5   7  14      217.55      214.24      9.60 o 
   6   7  14      448.37      466.77     13.68 o 
   7   7  14      113.86      104.82     10.49 o 
  -7   8  14      176.63      181.11      9.15 o 
  -6   8  14        1.09       -0.07      4.52 o 
  -5   8  14       11.36       -0.59      6.45 o 
  -4   8  14      198.48      169.79     10.06 o 
  -3   8  14        2.79        3.94      6.22 o 
  -2   8  14      146.63      148.64      9.45 o 
  -1   8  14       15.65       17.50      5.25 o 
   0   8  14        6.34        7.21      4.56 o 
   1   8  14      250.35      253.64      9.14 o 
   2   8  14       63.88       84.68     11.72 o 
   3   8  14       54.18       73.18      7.55 o 
   4   8  14       35.90       26.48      6.10 o 
   5   8  14        8.88       11.96      4.42 o 
   6   8  14       61.91       58.71     14.86 o 
  -6   9  14       50.95       40.81      7.28 o 
  -5   9  14        0.48        3.77      4.76 o 
  -4   9  14        4.99       13.39      6.36 o 
  -3   9  14       94.30       86.05      8.11 o 
  -2   9  14        8.46        1.45      4.07 o 
  -1   9  14        0.02        3.30      4.52 o 
   0   9  14        6.10        7.23      4.46 o 
   1   9  14       45.53       56.09     11.01 o 
   2   9  14      138.76      153.10     12.63 o 
   3   9  14        0.07       -6.12      4.08 o 
   4   9  14        2.69        6.89      5.06 o 
   5   9  14        8.36       -3.80      6.17 o 
  -4  10  14       18.40       15.90      5.84 o 
  -3  10  14        0.66       -1.12      5.51 o 
  -2  10  14        2.92        0.86      4.47 o 
  -1  10  14       74.22       70.35      7.49 o 
   0  10  14       21.36       31.37      6.22 o 
   1  10  14        0.06        6.20      4.65 o 
   2  10  14       13.74        9.21      7.97 o 
   3  10  14       31.00       35.26      6.61 o 
  -1  11  14       86.78       75.49      8.62 o 
   0  11  14      104.81      118.17     10.25 o 
  -9   1  15       30.38       26.14      5.97 o 
  -8   1  15        1.35       -1.92      6.45 o 
  -7   1  15       46.37       54.73      8.69 o 
  -6   1  15        0.06        0.85      3.13 o 
  -5   1  15       60.20       67.54      5.22 o 
  -4   1  15       27.01       26.95      3.31 o 
  -3   1  15        2.23        0.24      2.83 o 
  -2   1  15      379.58      333.38     25.49 o 
  -1   1  15       39.08       34.37      5.55 o 
   0   1  15     1447.64     1563.64     21.42 o 
   1   1  15        6.92        3.32      3.10 o 
   2   1  15      393.83      371.33      9.44 o 
   3   1  15        0.25       -0.50      2.98 o 
   4   1  15      100.50      117.06      6.24 o 
   5   1  15      534.01      546.60     12.01 o 
   6   1  15        5.39        5.89      3.68 o 
   7   1  15      117.97      119.42      7.92 o 
   8   1  15      135.73      142.05      7.47 o 
  -9   2  15       10.11       16.23      5.74 o 
  -8   2  15      175.83      204.55     15.09 o 
  -7   2  15       81.20       94.99     14.14 o 
  -6   2  15        0.00        5.54      3.51 o 
  -5   2  15        0.25        0.12      2.94 o 
  -4   2  15        0.48        8.16      6.69 o 
  -3   2  15      176.68      204.49      7.67 o 
  -2   2  15        0.53        0.36      3.62 o 
  -1   2  15      580.23      570.32     19.93 o 
   0   2  15        0.00        0.46      3.75 o 
   1   2  15      849.31      739.75     14.83 o 
   2   2  15       77.96       39.50      4.29 o 
   3   2  15       56.68       29.37      3.95 o 
   4   2  15       53.97       60.32      4.86 o 
   5   2  15       32.92       27.38      5.54 o 
   6   2  15      627.54      661.38     14.04 o 
   7   2  15        3.59        6.42      3.83 o 
   8   2  15      132.78      139.47      7.56 o 
  -9   3  15      202.71      239.79     12.05 o 
  -8   3  15        6.97        6.03      4.90 o 
  -7   3  15       13.18       17.70      4.31 o 
  -6   3  15        0.06       -5.04      3.36 o 
  -5   3  15       13.49       20.55      3.98 o 
  -4   3  15       55.98       51.34      6.16 o 
  -3   3  15      197.59      237.19      8.21 o 
  -2   3  15      188.15      202.99      7.80 o 
  -1   3  15       44.60       42.32      5.70 o 
   0   3  15      281.04      288.29     11.62 o 
   1   3  15       17.29        7.22      3.69 o 
   2   3  15       42.34       40.05      5.50 o 
   3   3  15        0.01        0.40      2.97 o 
   4   3  15       35.05       39.72      4.49 o 
   5   3  15      471.13      509.41     11.69 o 
   6   3  15       46.20       36.77      4.70 o 
   7   3  15       49.98       36.94      4.90 o 
   8   3  15      320.74      361.99     15.89 o 
  -9   4  15        1.84       -0.46      5.13 o 
  -8   4  15        1.90       -0.23      3.59 o 
  -7   4  15       40.46       44.13      5.33 o 
  -6   4  15       47.62       52.30      5.28 o 
  -5   4  15       24.84       14.92      5.08 o 
  -4   4  15      120.72       89.43      7.25 o 
  -3   4  15       54.18       52.27      6.17 o 
  -2   4  15        4.66        0.15      2.92 o 
  -1   4  15       27.63       32.01      6.79 o 
   0   4  15       12.51        9.84      4.46 o 
   1   4  15      165.78      161.21      9.21 o 
   2   4  15      102.14      106.03      6.77 o 
   3   4  15      454.80      453.85     12.49 o 
   4   4  15        5.89        2.43      3.66 o 
   5   4  15      145.37      149.88      7.03 o 
   6   4  15      270.25      293.17      9.45 o 
   7   4  15      349.34      327.73     10.17 o 
  -8   5  15        0.55       -0.57      3.70 o 
  -7   5  15       75.83       82.17      6.54 o 
  -6   5  15        1.36        4.79      3.73 o 
  -5   5  15       58.76       74.97     14.67 o 
  -4   5  15        7.01       13.10      7.93 o 
  -3   5  15       38.25       64.72      6.74 o 
  -2   5  15      165.15      130.68      8.35 o 
  -1   5  15        1.51        2.77      3.14 o 
   0   5  15        7.14       17.81      4.97 o 
   1   5  15       25.22       22.40      5.23 o 
   2   5  15      136.58      128.35      7.28 o 
   3   5  15       81.34       85.62      6.56 o 
   4   5  15      385.41      351.89     20.52 o 
   5   5  15        4.15        6.20      4.21 o 
   6   5  15       17.39        8.19      5.83 o 
   7   5  15       41.40       47.10      5.36 o 
  -8   6  15        3.36        0.62      7.26 o 
  -7   6  15       18.05       13.52      5.18 o 
  -6   6  15      161.56      168.01     10.23 o 
  -5   6  15       34.20       40.11     10.16 o 
  -4   6  15        1.63       -1.02      4.19 o 
  -3   6  15        0.12       -4.62      6.93 o 
  -2   6  15        8.14       22.03      5.06 o 
  -1   6  15      103.80      122.89      8.22 o 
   0   6  15        0.86        3.32      6.17 o 
   1   6  15       29.23       28.66     10.82 o 
   2   6  15       29.79       29.64      5.84 o 
   3   6  15       94.00       89.51      7.76 o 
   4   6  15      217.44      230.24      9.89 o 
   5   6  15        2.79       -1.53      3.76 o 
   6   6  15       40.17       30.51      6.39 o 
  -7   7  15       19.45       23.57      6.23 o 
  -6   7  15       16.10       19.20      8.26 o 
  -5   7  15       11.68       12.37      5.47 o 
  -4   7  15       20.56        5.88      4.59 o 
  -3   7  15        0.45        2.11     11.49 o 
  -2   7  15       57.57       51.28     10.16 o 
  -1   7  15       32.38       42.75      6.93 o 
   0   7  15       82.61       80.12     11.68 o 
   1   7  15       20.39       16.88      5.20 o 
   2   7  15       32.38       28.76      5.87 o 
   3   7  15       94.73      106.89      8.67 o 
   4   7  15       21.70       25.60      5.15 o 
   5   7  15        6.84        3.76      4.28 o 
   6   7  15        0.23        4.88      4.62 o 
  -6   8  15        2.51        7.79      5.40 o 
  -5   8  15       24.13       13.47      5.47 o 
  -4   8  15       20.45       34.84      7.31 o 
  -3   8  15       16.86       15.07      5.31 o 
  -2   8  15       15.21       17.68      5.33 o 
  -1   8  15        2.10        0.93      4.47 o 
   0   8  15      111.63      112.05      8.48 o 
   1   8  15       72.16       60.37     10.82 o 
   2   8  15       59.56       45.62      9.35 o 
   3   8  15       51.91       57.39      7.24 o 
   4   8  15        1.52       11.94      5.54 o 
   5   8  15        5.65        3.45      4.68 o 
  -5   9  15        4.59        1.21      5.13 o 
  -4   9  15      125.89      130.10     14.00 o 
  -3   9  15      111.09      125.44      9.65 o 
  -2   9  15        0.71        2.37      4.54 o 
  -1   9  15        3.62        3.86      8.21 o 
   0   9  15       47.20       52.64      6.86 o 
   1   9  15      126.75      140.30     14.81 o 
   2   9  15      105.56       99.77     13.10 o 
   3   9  15      114.02      116.76      9.27 o 
  -2  10  15       11.95       11.73      5.82 o 
  -1  10  15       13.95       17.05      5.67 o 
   0  10  15       16.82       17.79      8.02 o 
   1  10  15       21.09       27.91     10.25 o 
  -9   0  16        1.04       18.89      8.54 o 
  -8   0  16       24.95       33.70      8.83 o 
  -7   0  16        1.05       -7.40      4.94 o 
  -6   0  16        2.01        2.37      5.32 o 
  -5   0  16      318.67      320.75     16.80 o 
  -4   0  16        6.16       16.80      6.93 o 
  -3   0  16      272.56      253.36     15.19 o 
  -2   0  16      367.59      382.17     18.51 o 
  -1   0  16      382.69      384.16     18.89 o 
   0   0  16      617.16      588.92     23.07 o 
   1   0  16      456.77      396.44     15.81 o 
   2   0  16     1209.69     1350.74     45.66 o 
   3   0  16       72.54       59.06     10.11 o 
   4   0  16       62.78       36.89      6.69 o 
   5   0  16        0.17       -5.26      4.76 o 
   6   0  16       30.73       28.80      6.57 o 
   7   0  16      241.35      255.91     23.02 o 
  -9   1  16        4.30       -3.10      4.63 o 
  -8   1  16       16.16       22.02      7.69 o 
  -7   1  16       63.68       59.01      6.97 o 
  -6   1  16        1.80       -2.23      3.42 o 
  -5   1  16        1.38        2.69      3.37 o 
  -4   1  16       31.13       46.57      4.73 o 
  -3   1  16       25.04       15.01      6.31 o 
  -2   1  16       60.43       73.75      6.97 o 
  -1   1  16      139.91      125.50      8.55 o 
   0   1  16      411.12      405.51     13.62 o 
   1   1  16       19.28       14.31      3.79 o 
   2   1  16        4.60        7.06      3.45 o 
   3   1  16      485.84      564.35     15.04 o 
   4   1  16       81.25       73.25      5.57 o 
   5   1  16       26.84       33.90      4.58 o 
   6   1  16        4.99        0.76      3.54 o 
   7   1  16       13.62       15.97      4.54 o 
  -8   2  16       10.42       13.31      5.93 o 
  -7   2  16        3.36        1.32      4.24 o 
  -6   2  16       14.02       21.83      4.34 o 
  -5   2  16      148.55      141.31     12.20 o 
  -4   2  16       31.35       31.13      7.31 o 
  -3   2  16        0.93        2.70      4.25 o 
  -2   2  16       43.07       40.42      6.06 o 
  -1   2  16        1.21       -5.49      3.93 o 
   0   2  16      176.43      184.48      9.70 o 
   1   2  16       30.63       28.30      5.37 o 
   2   2  16       33.18       27.23      4.60 o 
   3   2  16       50.22       42.69      4.59 o 
   4   2  16        0.11        2.91      3.24 o 
   5   2  16       17.41       14.82      3.92 o 
   6   2  16        0.10        0.09      3.68 o 
   7   2  16       91.16       98.66      6.78 o 
  -8   3  16       62.87       58.30      8.12 o 
  -7   3  16        0.00       -0.53      3.36 o 
  -6   3  16      122.73      144.60      9.18 o 
  -5   3  16       51.50       46.82      6.40 o 
  -4   3  16       19.13       14.56      5.12 o 
  -3   3  16      106.49      109.52     30.61 o 
  -2   3  16       63.39       89.81      7.41 o 
  -1   3  16      146.83      181.35      9.76 o 
   0   3  16       35.41       27.87      5.77 o 
   1   3  16       18.23        5.86      4.66 o 
   2   3  16       76.33       49.79      9.68 o 
   3   3  16      296.93      317.78     10.93 o 
   4   3  16       61.52       56.40      5.97 o 
   5   3  16      113.43      108.42      7.37 o 
   6   3  16       79.54       79.07      6.12 o 
   7   3  16        0.56        4.71      4.09 o 
  -8   4  16        0.04        2.51      4.80 o 
  -7   4  16       24.42       27.00      5.09 o 
  -6   4  16        0.24        0.02      4.69 o 
  -5   4  16      110.37       93.90      8.08 o 
  -4   4  16        4.08       -2.09      3.91 o 
  -3   4  16       38.91       36.50      5.75 o 
  -2   4  16        8.75        9.30      7.12 o 
  -1   4  16       50.42       61.83      9.73 o 
   0   4  16      396.55      454.46     21.69 o 
   1   4  16       22.03       11.60      4.78 o 
   2   4  16      145.03      152.22      8.13 o 
   3   4  16       21.37       14.68      4.29 o 
   4   4  16      310.99      294.45     11.95 o 
   5   4  16        7.10        4.15      4.18 o 
   6   4  16       30.13       33.25      5.68 o 
  -7   5  16        4.86       15.70      5.46 o 
  -6   5  16        8.16       -2.10      4.60 o 
  -5   5  16        0.04       -3.68      4.24 o 
  -4   5  16      198.15      241.12     11.47 o 
  -3   5  16      102.89       89.64      7.59 o 
  -2   5  16       68.40       60.28     10.16 o 
  -1   5  16      126.73      101.92      7.96 o 
   0   5  16       72.84       65.71      6.95 o 
   1   5  16      219.11      226.99     11.13 o 
   2   5  16       87.33       84.10      8.31 o 
   3   5  16       37.00       24.41      5.05 o 
   4   5  16      150.46      165.07     13.74 o 
   5   5  16       10.35       10.08      4.68 o 
   6   5  16        0.02       -0.83      4.37 o 
  -7   6  16       38.61       30.35      9.11 o 
  -6   6  16        5.63       11.68      5.57 o 
  -5   6  16       24.64       15.42     11.34 o 
  -4   6  16       10.86       15.16      5.50 o 
  -3   6  16       74.10       74.66      9.59 o 
  -2   6  16       22.65       20.80      5.41 o 
  -1   6  16        1.96        5.70      7.02 o 
   0   6  16       46.14       52.31      8.59 o 
   1   6  16       11.20        1.78      4.49 o 
   2   6  16        0.81        7.48      5.04 o 
   3   6  16      159.00      156.11      9.95 o 
   4   6  16       11.17        5.59      4.55 o 
   5   6  16      233.22      242.92     10.79 o 
  -6   7  16       32.32       32.12      6.98 o 
  -5   7  16       13.60       18.02      5.76 o 
  -4   7  16        1.00       -2.10      7.97 o 
  -3   7  16        1.82       -3.58      5.08 o 
  -2   7  16        5.33        4.92      4.53 o 
  -1   7  16      178.35      211.30     16.42 o 
   0   7  16      115.88       84.48     12.44 o 
   1   7  16       22.77       16.27      5.49 o 
   2   7  16        1.11        0.52      5.46 o 
   3   7  16        2.07       -2.14      5.74 o 
   4   7  16      237.72      247.84     13.04 o 
  -5   8  16        1.81        1.70      5.19 o 
  -4   8  16       17.82        7.65      5.57 o 
  -3   8  16       42.07       46.90      7.23 o 
  -2   8  16      211.35      218.90     16.56 o 
   0   8  16       62.29       90.46     13.10 o 
   1   8  16       36.24       25.35      9.78 o 
   2   8  16        0.12        3.23      5.51 o 
   3   8  16      114.47      126.98     10.08 o 
  -2   9  16        0.48       -0.45      5.08 o 
  -1   9  16       11.93        7.77      5.17 o 
   0   9  16       68.46       74.04     12.53 o 
   1   9  16        8.80       13.29      8.83 o 
  -8   1  17        9.12        3.16      4.78 o 
  -7   1  17        6.82        2.98     12.25 o 
  -6   1  17        0.02        1.17      4.56 o 
  -5   1  17       12.27        9.73      4.56 o 
  -4   1  17       67.84       64.36     10.25 o 
  -3   1  17      256.50      277.77     15.38 o 
  -2   1  17       54.02       48.92     10.11 o 
  -1   1  17        0.49        6.20      4.73 o 
   0   1  17       17.59       14.65      5.10 o 
   1   1  17       28.56       22.28      4.78 o 
   2   1  17      137.44      162.41      7.14 o 
   3   1  17       11.58        8.79      3.74 o 
   4   1  17       37.64       31.54      4.73 o 
   5   1  17       14.16       15.98      4.21 o 
   6   1  17       94.58       96.69      6.82 o 
  -7   2  17       63.74       73.07      7.64 o 
  -6   2  17        9.88       12.04      5.30 o 
  -5   2  17        6.06       12.47      5.51 o 
  -4   2  17        4.72        8.92      6.74 o 
  -3   2  17      144.50      154.18      9.42 o 
  -2   2  17      393.69      421.72     14.13 o 
  -1   2  17       52.75       65.72      7.04 o 
   0   2  17      165.00      181.67     10.16 o 
   1   2  17       33.45       30.83      6.04 o 
   2   2  17        1.33       -0.85      3.56 o 
   3   2  17      202.65      173.92      8.88 o 
   4   2  17        1.86        1.80      3.62 o 
   5   2  17      294.60      340.32     10.49 o 
   6   2  17       51.54       49.99      5.71 o 
  -7   3  17        2.05        3.32      6.27 o 
  -6   3  17       68.36       71.31      9.49 o 
  -5   3  17        3.19       -4.33      9.59 o 
  -4   3  17       70.89       76.13     11.11 o 
  -3   3  17      110.92      110.30     12.44 o 
  -2   3  17      109.28      107.94      8.28 o 
  -1   3  17      226.92      279.28     12.23 o 
   0   3  17       55.85       67.94      7.22 o 
   1   3  17        5.94        1.07      4.32 o 
   2   3  17        6.40       12.31      4.31 o 
   3   3  17       61.58       83.66      6.83 o 
   4   3  17      198.88      208.43     12.03 o 
   5   3  17        1.44       -0.79      4.17 o 
   6   3  17      285.28      298.48     10.45 o 
  -7   4  17       51.59       63.69      7.79 o 
  -6   4  17       53.66       52.80      7.29 o 
  -5   4  17        3.63       10.72      5.36 o 
  -4   4  17       29.64       27.13      5.88 o 
  -3   4  17       64.37       81.92     11.58 o 
  -2   4  17      253.28      212.82     16.23 o 
  -1   4  17      104.10      142.29      9.21 o 
   0   4  17       91.66       82.32      7.78 o 
   1   4  17       20.43       27.60      8.26 o 
   2   4  17       21.40       21.80      5.95 o 
   3   4  17       12.01       14.62      4.71 o 
   4   4  17        5.42        5.36      4.25 o 
   5   4  17       10.36       16.23      5.34 o 
  -6   5  17       48.84       57.83      7.65 o 
  -5   5  17       40.45       56.76      7.41 o 
  -4   5  17       42.72       40.60      6.56 o 
  -3   5  17        0.64        3.23      7.31 o 
  -2   5  17        4.77       -2.47      6.74 o 
  -1   5  17       31.29       38.63      9.87 o 
   0   5  17       62.26       51.12      6.93 o 
   1   5  17      201.38      247.73     11.88 o 
   2   5  17      166.68      224.28     11.54 o 
   3   5  17        6.37        4.86      4.70 o 
   4   5  17       11.16        6.00      4.27 o 
   5   5  17        1.06       -0.20      4.46 o 
  -5   6  17        0.04        1.67      6.08 o 
  -4   6  17      126.32      156.64     22.50 o 
  -3   6  17       55.40       54.57      7.14 o 
  -2   6  17       16.77       29.14      9.59 o 
  -1   6  17       12.80       -3.70      6.64 o 
   0   6  17       74.89       67.78     11.96 o 
   1   6  17      123.91      120.76      9.29 o 
   2   6  17       79.61       92.35      8.45 o 
   3   6  17        1.94        2.68      5.31 o 
   4   6  17       24.30       16.36      6.66 o 
  -4   7  17       23.93       27.89      7.21 o 
  -3   7  17        5.31        8.33      5.43 o 
  -2   7  17        0.03       -0.95      7.31 o 
  -1   7  17       76.54       83.82     12.63 o 
   0   7  17       10.07        6.93      7.97 o 
   1   7  17      258.38      306.70     20.41 o 
   2   7  17       30.64       26.16     14.52 o 
   3   7  17       54.72       53.89     12.10 o 
  -2   8  17        0.10        0.47      8.64 o 
  -1   8  17        9.01       22.97     10.35 o 
   0   8  17       27.07       18.13      9.97 o 
   1   8  17       81.92       79.74     12.44 o 
  -4   0  18       18.63        6.17      7.02 o 
  -3   0  18       21.48       17.47      8.26 o 
  -2   0  18       45.33       59.33     10.06 o 
  -1   0  18        6.41        2.18      7.02 o 
   0   0  18       92.60       93.88     11.87 o 
   1   0  18        0.58        8.83      6.64 o 
   2   0  18        0.16        5.50      4.85 o 
   3   0  18      202.36      216.21     12.13 o 
   4   0  18        0.69        4.68      5.77 o 
   5   0  18       47.26       34.26     11.53 o 
  -4   1  18       41.74       42.53      9.30 o 
  -3   1  18       14.70        7.63      5.10 o 
  -2   1  18        6.43       10.09      5.20 o 
  -1   1  18        2.62        1.39      9.68 o 
   0   1  18       72.65       95.59      8.30 o 
   1   1  18       12.81       13.90      5.51 o 
   2   1  18      204.31      202.50      9.47 o 
   3   1  18        1.91       -1.98      3.41 o 
   4   1  18       42.79       57.27      7.83 o 
   5   1  18        3.51       -1.79      3.90 o 
  -6   2  18       25.13       13.19      6.83 o 
  -5   2  18       96.53       81.26     11.58 o 
  -4   2  18        9.58        8.64      7.40 o 
  -3   2  18      127.56      126.73     13.38 o 
  -2   2  18       29.23       34.91      6.37 o 
  -1   2  18        4.36        1.35      4.73 o 
   0   2  18        3.75        7.34      5.27 o 
   1   2  18       44.24       31.98      6.44 o 
   2   2  18        0.20        0.18      4.10 o 
   3   2  18        0.64       -5.00      3.33 o 
   4   2  18       10.27       11.59      5.01 o 
   5   2  18       95.37       85.29      6.65 o 
  -6   3  18       42.25       42.17      6.83 o 
  -5   3  18       24.78       48.98     10.63 o 
  -4   3  18       84.89       87.81     11.87 o 
  -3   3  18       65.70       66.54     11.20 o 
  -2   3  18       19.91       16.33      8.54 o 
  -1   3  18        3.93       12.99      6.27 o 
   0   3  18       50.19       61.73      7.58 o 
   1   3  18        6.04       -0.37      4.73 o 
   2   3  18      121.81      117.88      7.91 o 
   3   3  18       50.25       72.13      6.80 o 
   4   3  18       10.62       11.23      5.52 o 
  -5   4  18       26.92       31.27      6.34 o 
  -4   4  18       54.53       84.39     12.25 o 
  -3   4  18       18.61       15.38      8.54 o 
  -2   4  18       12.82        8.16      7.21 o 
  -1   4  18       66.29       71.05      7.64 o 
   0   4  18        0.26       -4.39      4.43 o 
   1   4  18      152.66      171.18     10.63 o 
   2   4  18       23.58       26.94      6.39 o 
   3   4  18      190.34      200.97     10.07 o 
   4   4  18        0.30       -0.86      4.79 o 
  -5   5  18       25.98       37.20      7.11 o 
  -4   5  18       15.59       26.86      9.97 o 
  -3   5  18        0.62       -1.80      7.21 o 
  -2   5  18       25.31       31.04      9.59 o 
  -1   5  18        9.61        5.32      7.12 o 
   0   5  18        7.71        9.18      5.23 o 
   1   5  18        5.07        9.89      5.54 o 
   2   5  18      282.28      320.16     19.41 o 
   3   5  18        0.32       -6.92      5.02 o 
  -3   6  18       33.26       56.96     11.49 o 
  -2   6  18       53.38       40.25     10.73 o 
  -1   6  18        0.10       -3.42      6.83 o 
   0   6  18       30.71       24.78     10.16 o 
   1   6  18       73.98       71.20      8.44 o 
   2   6  18       33.20       44.72      7.27 o 
  -4   1  19        4.67       -1.90      6.93 o 
  -3   1  19       18.27       12.68      6.88 o 
  -2   1  19       37.39       42.50      8.12 o 
  -1   1  19        0.56        1.53      4.87 o 
   0   1  19      280.51      307.10     23.02 o 
   1   1  19       10.14       15.95      6.11 o 
   2   1  19        9.93        9.68      4.86 o 
   3   1  19       12.14       16.56      5.35 o 
  -5   2  19       11.63       26.39      9.59 o 
  -4   2  19       13.54       14.62      7.88 o 
  -3   2  19       21.21       31.61      9.02 o 
  -2   2  19        0.00       -0.59      4.93 o 
  -1   2  19      152.92      135.02     10.00 o 
   0   2  19       44.14       44.09      8.40 o 
   1   2  19       19.57       18.10      6.25 o 
   2   2  19        0.43       -5.88      3.92 o 
   3   2  19        0.16       -2.33      4.36 o 
  -4   3  19       34.41       21.64      9.30 o 
  -3   3  19        1.23        1.80      7.88 o 
  -2   3  19       14.12       32.37      9.30 o 
  -1   3  19        0.36       -6.59      4.39 o 
   0   3  19       62.30       70.15     16.47 o 
   1   3  19        1.18        1.38      9.92 o 
   2   3  19       11.46        5.01      5.74 o 
  -3   4  19       32.93       10.54      8.92 o 
  -2   4  19        0.42        0.66      7.50 o 
  -1   4  19        8.20       11.87      8.26 o 
   0   4  19       33.88       48.79      9.21 o 
   1   4  19        1.03        5.38      5.65 o 
   2   4  19       58.48       67.15     12.25 o 
  -1   5  19        3.70        8.92      9.30 o 
   0   5  19       19.54       11.77      8.83 o 
  -2   0  20       14.40       11.49      8.26 o 
  -1   0  20       30.59       32.75      9.68 o 
   0   0  20      497.89      500.54     25.16 o 
  -2   1  20        9.77       13.93      5.77 o 
  -1   1  20        3.47       -1.44     10.16 o 
   0   1  20       84.31       87.89      9.48 o 
                                                 
